# Supplementary material for: Cis-difluoromethyl hetarylative dearomatization by a radical docking-migration cascade
Source: Chem Sci. 2025 Nov 10;17(1):318–24. doi: 10.1039/d5sc07904g (PMC12621134; doi:10.1039/d5sc07904g)
Supplement: SC-017-D5SC07904G-s002 [file SC-017-D5SC07904G-s002.cif]

# Supplementary Information (SI) for Chemical Science.
# This journal is © The Royal Society of Chemistry 2025

####################################################################### 
# 
# This file contains crystal structure data downloaded from the 
# Cambridge Structural Database (CSD) hosted by the Cambridge 
# Crystallographic Data Centre (CCDC).
# 
# Full information about CCDC data access policies and citation 
# guidelines are available at http://www.ccdc.cam.ac.uk/access/V1 
# 
# Audit and citation data items may have been added by the CCDC. 
# Please retain this information to preserve the provenance of 
# this file and to allow appropriate attribution of the data. 
# 
#######################################################################

data_t_a
_database_code_depnum_ccdc_archive 'CCDC 2366100'
loop_
_audit_author_name
_audit_author_address
'wang jie'
;KeyuanRoadShanghai
China
;
_audit_update_record             
;
2024-06-27 deposited with the CCDC.	2025-11-10 downloaded from the CCDC.
;

_audit_creation_method           SHELXL-2019/1
_shelx_SHELXL_version_number     2019/1
_chemical_name_systematic        ?
_chemical_name_common            ?
_chemical_melting_point          ?
_chemical_formula_moiety         'C24 H17 F2 N3 S'
_chemical_formula_sum            'C24 H17 F2 N3 S'
_chemical_formula_weight         417.46

loop_
_atom_type_symbol
_atom_type_description
_atom_type_scat_dispersion_real
_atom_type_scat_dispersion_imag
_atom_type_scat_source
C C 0.0181 0.0091 'International Tables Vol C Tables 4.2.6.8 and 6.1.1.4'
H H 0.0000 0.0000 'International Tables Vol C Tables 4.2.6.8 and 6.1.1.4'
F F 0.0727 0.0534 'International Tables Vol C Tables 4.2.6.8 and 6.1.1.4'
N N 0.0311 0.0180 'International Tables Vol C Tables 4.2.6.8 and 6.1.1.4'
S S 0.3331 0.5567 'International Tables Vol C Tables 4.2.6.8 and 6.1.1.4'

_space_group_crystal_system      triclinic
_space_group_IT_number           2
_space_group_name_H-M_alt        'P -1'
_space_group_name_Hall           '-P 1'

_shelx_space_group_comment       
;
The symmetry employed for this shelxl refinement is uniquely defined
by the following loop, which should always be used as a source of
symmetry information in preference to the above space-group names.
They are only intended as comments.
;

loop_
_space_group_symop_operation_xyz
'x, y, z'
'-x, -y, -z'

_cell_length_a                   9.8850(2)
_cell_length_b                   11.0446(2)
_cell_length_c                   11.2308(2)
_cell_angle_alpha                107.7220(10)
_cell_angle_beta                 104.4480(10)
_cell_angle_gamma                111.1170(10)
_cell_volume                     996.54(3)
_cell_formula_units_Z            2
_cell_measurement_temperature    173(2)
_cell_measurement_reflns_used    9955
_cell_measurement_theta_min      4.94
_cell_measurement_theta_max      68.32

_exptl_crystal_description       block
_exptl_crystal_colour            colourless
_exptl_crystal_density_meas      ?
_exptl_crystal_density_method    ?
_exptl_crystal_density_diffrn    1.391
_exptl_crystal_F_000             432
_exptl_transmission_factor_min   ?
_exptl_transmission_factor_max   ?
_exptl_crystal_size_max          0.160
_exptl_crystal_size_mid          0.150
_exptl_crystal_size_min          0.140
_exptl_absorpt_coefficient_mu    1.737
_shelx_estimated_absorpt_T_min   0.769
_shelx_estimated_absorpt_T_max   0.793
_exptl_absorpt_correction_type   multi-scan
_exptl_absorpt_correction_T_min  0.6993
_exptl_absorpt_correction_T_max  0.7531
_exptl_absorpt_process_details   
;
SADABS-2016/2 - Bruker AXS area detector scaling and absorption correction
;
_exptl_absorpt_special_details   ?
_diffrn_ambient_temperature      173(2)
_diffrn_radiation_wavelength     1.54178
_diffrn_radiation_type           CuK\a
_diffrn_source                   ?
_diffrn_measurement_device_type  'Bruker D8 VENTURE'
_diffrn_measurement_method       '\f and \w scans'
_diffrn_detector_area_resol_mean ?
_diffrn_reflns_number            22553
_diffrn_reflns_av_unetI/netI     0.0233
_diffrn_reflns_av_R_equivalents  0.0310
_diffrn_reflns_limit_h_min       -11
_diffrn_reflns_limit_h_max       11
_diffrn_reflns_limit_k_min       -13
_diffrn_reflns_limit_k_max       13
_diffrn_reflns_limit_l_min       -13
_diffrn_reflns_limit_l_max       13
_diffrn_reflns_theta_min         4.519
_diffrn_reflns_theta_max         68.312
_diffrn_reflns_theta_full        67.679
_diffrn_measured_fraction_theta_max 0.998
_diffrn_measured_fraction_theta_full 0.999
_diffrn_reflns_Laue_measured_fraction_max 0.998
_diffrn_reflns_Laue_measured_fraction_full 0.999
_diffrn_reflns_point_group_measured_fraction_max 0.998
_diffrn_reflns_point_group_measured_fraction_full 0.999
_reflns_number_total             3645
_reflns_number_gt                3442
_reflns_threshold_expression     'I > 2\s(I)'
_reflns_Friedel_coverage         0.000
_reflns_Friedel_fraction_max     .
_reflns_Friedel_fraction_full    .

_reflns_special_details          
;
 Reflections were merged by SHELXL according to the crystal
 class for the calculation of statistics and refinement.
 
 _reflns_Friedel_fraction is defined as the number of unique
 Friedel pairs measured divided by the number that would be
 possible theoretically, ignoring centric projections and
 systematic absences.
;

_computing_data_collection       ?
_computing_cell_refinement       ?
_computing_data_reduction        ?
_computing_structure_solution    ?
_computing_structure_refinement  'SHELXL-2019/1 (Sheldrick, 2019)'
_computing_molecular_graphics    ?
_computing_publication_material  ?
_refine_special_details          ?
_refine_ls_structure_factor_coef Fsqd
_refine_ls_matrix_type           full
_refine_ls_weighting_scheme      calc
_refine_ls_weighting_details     
'w=1/[\s^2^(Fo^2^)+(0.0482P)^2^+0.3323P] where P=(Fo^2^+2Fc^2^)/3'
_atom_sites_solution_primary     ?
_atom_sites_solution_secondary   ?
_atom_sites_solution_hydrogens   mixed
_refine_ls_hydrogen_treatment    mixed
_refine_ls_extinction_method     none
_refine_ls_extinction_coef       .
_refine_ls_number_reflns         3645
_refine_ls_number_parameters     274
_refine_ls_number_restraints     0
_refine_ls_R_factor_all          0.0361
_refine_ls_R_factor_gt           0.0308
_refine_ls_wR_factor_ref         0.0838
_refine_ls_wR_factor_gt          0.0826
_refine_ls_goodness_of_fit_ref   1.035
_refine_ls_restrained_S_all      1.035
_refine_ls_shift/su_max          0.000
_refine_ls_shift/su_mean         0.000

loop_
_atom_site_label
_atom_site_type_symbol
_atom_site_fract_x
_atom_site_fract_y
_atom_site_fract_z
_atom_site_U_iso_or_equiv
_atom_site_adp_type
_atom_site_occupancy
_atom_site_site_symmetry_order
_atom_site_calc_flag
_atom_site_refinement_flags_posn
_atom_site_refinement_flags_adp
_atom_site_refinement_flags_occupancy
_atom_site_disorder_assembly
_atom_site_disorder_group
S1 S 0.63630(4) 0.43688(3) 0.56766(3) 0.02294(10) Uani 1 1 d . . . . .
F1 F 0.09279(9) 0.01247(10) 0.31018(9) 0.0401(2) Uani 1 1 d . . . . .
F2 F 0.25935(10) 0.23025(9) 0.35556(8) 0.0328(2) Uani 1 1 d . . . . .
N1 N 0.62091(13) 0.22439(12) 0.62780(11) 0.0245(2) Uani 1 1 d . . . . .
N2 N 0.55829(12) 0.21858(11) 0.29008(10) 0.0215(2) Uani 1 1 d . . . . .
N3 N 0.27740(16) 0.05053(15) -0.30861(12) 0.0354(3) Uani 1 1 d . . . . .
C1 C 0.43392(15) 0.13363(13) 0.16166(12) 0.0210(3) Uani 1 1 d . . . . .
C10 C 0.25022(16) 0.11202(15) 0.37589(14) 0.0269(3) Uani 1 1 d . . . . .
H1 H 0.283(2) 0.1399(19) 0.4747(19) 0.040 Uiso 1 1 d . U . . .
C11 C 0.59235(14) 0.25787(13) 0.52657(12) 0.0206(3) Uani 1 1 d . . . . .
C12 C 0.68027(15) 0.34508(15) 0.75086(13) 0.0242(3) Uani 1 1 d . . . . .
C13 C 0.7222(2) 0.34747(17) 0.88019(15) 0.0361(3) Uani 1 1 d . . . . .
H13 H 0.711992 0.262638 0.890217 0.043 Uiso 1 1 calc R U . . .
C14 C 0.7787(2) 0.47529(18) 0.99301(15) 0.0407(4) Uani 1 1 d . . . . .
H14 H 0.807771 0.478242 1.081506 0.049 Uiso 1 1 calc R U . . .
C15 C 0.79398(18) 0.60070(16) 0.97931(14) 0.0352(3) Uani 1 1 d . . . . .
H15 H 0.831976 0.687005 1.058732 0.042 Uiso 1 1 calc R U . . .
C16 C 0.75519(16) 0.60179(15) 0.85340(14) 0.0279(3) Uani 1 1 d . . . . .
H16 H 0.766760 0.687415 0.844524 0.033 Uiso 1 1 calc R U . . .
C17 C 0.69797(14) 0.47198(14) 0.73861(13) 0.0219(3) Uani 1 1 d . . . . .
C18 C 0.72066(15) 0.29099(14) 0.30229(13) 0.0237(3) Uani 1 1 d . . . . .
H18A H 0.729747 0.233632 0.220553 0.028 Uiso 1 1 calc R U . . .
H18B H 0.793263 0.293870 0.383059 0.028 Uiso 1 1 calc R U . . .
C19 C 0.77322(14) 0.44335(14) 0.31631(12) 0.0209(3) Uani 1 1 d . . . . .
C20 C 0.66662(15) 0.49620(14) 0.29125(13) 0.0237(3) Uani 1 1 d . . . . .
H20 H 0.557018 0.435576 0.263926 0.028 Uiso 1 1 calc R U . . .
C21 C 0.71822(16) 0.63660(15) 0.30565(14) 0.0272(3) Uani 1 1 d . . . . .
H21 H 0.643730 0.670916 0.286886 0.033 Uiso 1 1 calc R U . . .
C22 C 0.87766(17) 0.72667(15) 0.34721(14) 0.0302(3) Uani 1 1 d . . . . .
H22 H 0.913392 0.823582 0.359547 0.036 Uiso 1 1 calc R U . . .
C23 C 0.98496(16) 0.67438(16) 0.37072(15) 0.0326(3) Uani 1 1 d . . . . .
H23 H 1.094418 0.735333 0.397867 0.039 Uiso 1 1 calc R U . . .
C24 C 0.93336(15) 0.53344(16) 0.35481(13) 0.0271(3) Uani 1 1 d . . . . .
H24 H 1.007549 0.498212 0.370252 0.033 Uiso 1 1 calc R U . . .
C2 C 0.42968(16) 0.14301(14) 0.04032(13) 0.0236(3) Uani 1 1 d . . . . .
H2 H 0.518554 0.211395 0.036685 0.028 Uiso 1 1 calc R U . . .
C3 C 0.28831(16) 0.04701(14) -0.07671(13) 0.0247(3) Uani 1 1 d . . . . .
C4 C 0.15700(16) -0.05379(15) -0.07317(14) 0.0291(3) Uani 1 1 d . . . . .
H4 H 0.062756 -0.117054 -0.153954 0.035 Uiso 1 1 calc R U . . .
C5 C 0.16500(16) -0.06110(15) 0.05010(14) 0.0282(3) Uani 1 1 d . . . . .
H5 H 0.076269 -0.129275 0.054083 0.034 Uiso 1 1 calc R U . . .
C6 C 0.30322(15) 0.03178(13) 0.16622(13) 0.0225(3) Uani 1 1 d . . . . .
C7 C 0.34257(15) 0.05032(14) 0.31199(13) 0.0231(3) Uani 1 1 d . . . . .
H7 H 0.317730 -0.045369 0.313110 0.028 Uiso 1 1 calc R U . . .
C8 C 0.52614(15) 0.14887(13) 0.38024(12) 0.0210(3) Uani 1 1 d . . . . .
H8 H 0.577896 0.085709 0.376267 0.025 Uiso 1 1 calc R U . . .
C9 C 0.28168(16) 0.05051(15) -0.20571(14) 0.0273(3) Uani 1 1 d . . . . .

loop_
_atom_site_aniso_label
_atom_site_aniso_U_11
_atom_site_aniso_U_22
_atom_site_aniso_U_33
_atom_site_aniso_U_23
_atom_site_aniso_U_13
_atom_site_aniso_U_12
S1 0.02818(18) 0.02075(17) 0.01919(16) 0.00936(13) 0.00635(13) 0.01251(13)
F1 0.0239(4) 0.0438(5) 0.0441(5) 0.0215(4) 0.0136(4) 0.0059(4)
F2 0.0350(4) 0.0299(4) 0.0400(5) 0.0169(4) 0.0172(4) 0.0191(4)
N1 0.0293(6) 0.0259(6) 0.0223(5) 0.0126(5) 0.0108(5) 0.0153(5)
N2 0.0215(5) 0.0211(5) 0.0197(5) 0.0098(4) 0.0066(4) 0.0081(4)
N3 0.0449(7) 0.0434(7) 0.0266(6) 0.0170(5) 0.0154(5) 0.0274(6)
C1 0.0235(6) 0.0186(6) 0.0205(6) 0.0076(5) 0.0071(5) 0.0116(5)
C10 0.0240(6) 0.0276(7) 0.0275(7) 0.0150(6) 0.0098(5) 0.0085(6)
C11 0.0202(6) 0.0218(6) 0.0223(6) 0.0106(5) 0.0080(5) 0.0120(5)
C12 0.0252(6) 0.0273(7) 0.0223(6) 0.0116(5) 0.0104(5) 0.0134(5)
C13 0.0512(9) 0.0359(8) 0.0268(7) 0.0191(6) 0.0162(7) 0.0214(7)
C14 0.0546(10) 0.0431(9) 0.0214(7) 0.0161(6) 0.0148(7) 0.0188(8)
C15 0.0408(8) 0.0306(8) 0.0230(7) 0.0067(6) 0.0128(6) 0.0099(6)
C16 0.0281(7) 0.0241(7) 0.0252(7) 0.0079(5) 0.0101(5) 0.0087(6)
C17 0.0188(6) 0.0259(7) 0.0209(6) 0.0110(5) 0.0076(5) 0.0101(5)
C18 0.0216(6) 0.0254(7) 0.0245(6) 0.0100(5) 0.0088(5) 0.0125(5)
C19 0.0217(6) 0.0250(7) 0.0153(6) 0.0087(5) 0.0078(5) 0.0103(5)
C20 0.0202(6) 0.0251(7) 0.0256(6) 0.0110(5) 0.0103(5) 0.0098(5)
C21 0.0296(7) 0.0283(7) 0.0298(7) 0.0151(6) 0.0149(6) 0.0158(6)
C22 0.0324(7) 0.0262(7) 0.0303(7) 0.0157(6) 0.0126(6) 0.0093(6)
C23 0.0214(6) 0.0358(8) 0.0345(7) 0.0200(6) 0.0088(6) 0.0052(6)
C24 0.0206(6) 0.0361(8) 0.0267(6) 0.0174(6) 0.0087(5) 0.0129(6)
C2 0.0270(6) 0.0222(6) 0.0233(6) 0.0104(5) 0.0109(5) 0.0125(5)
C3 0.0307(7) 0.0257(7) 0.0204(6) 0.0096(5) 0.0092(5) 0.0172(6)
C4 0.0270(7) 0.0277(7) 0.0225(6) 0.0065(5) 0.0039(5) 0.0108(6)
C5 0.0257(6) 0.0241(7) 0.0271(7) 0.0098(6) 0.0079(5) 0.0070(6)
C6 0.0262(6) 0.0183(6) 0.0224(6) 0.0091(5) 0.0083(5) 0.0106(5)
C7 0.0261(6) 0.0176(6) 0.0227(6) 0.0105(5) 0.0075(5) 0.0078(5)
C8 0.0251(6) 0.0192(6) 0.0216(6) 0.0106(5) 0.0086(5) 0.0125(5)
C9 0.0314(7) 0.0275(7) 0.0251(7) 0.0105(5) 0.0096(5) 0.0182(6)

_geom_special_details            
;
 All esds (except the esd in the dihedral angle between two l.s. planes)
 are estimated using the full covariance matrix.  The cell esds are taken
 into account individually in the estimation of esds in distances, angles
 and torsion angles; correlations between esds in cell parameters are only
 used when they are defined by crystal symmetry.  An approximate (isotropic)
 treatment of cell esds is used for estimating esds involving l.s. planes.
;

loop_
_geom_bond_atom_site_label_1
_geom_bond_atom_site_label_2
_geom_bond_distance
_geom_bond_site_symmetry_2
_geom_bond_publ_flag
S1 C17 1.7322(13) . ?
S1 C11 1.7424(13) . ?
F1 C10 1.3694(15) . ?
F2 C10 1.3683(16) . ?
N1 C11 1.2961(16) . ?
N1 C12 1.3934(17) . ?
N2 C1 1.3900(16) . ?
N2 C18 1.4606(16) . ?
N2 C8 1.4757(15) . ?
N3 C9 1.1459(18) . ?
C1 C2 1.3893(18) . ?
C1 C6 1.3993(18) . ?
C10 C7 1.5133(19) . ?
C11 C8 1.5065(17) . ?
C12 C13 1.3966(19) . ?
C12 C17 1.4024(19) . ?
C13 C14 1.378(2) . ?
C14 C15 1.398(2) . ?
C15 C16 1.375(2) . ?
C16 C17 1.4014(19) . ?
C18 C19 1.5146(18) . ?
C19 C20 1.3877(18) . ?
C19 C24 1.3944(18) . ?
C20 C21 1.3883(19) . ?
C21 C22 1.3827(19) . ?
C22 C23 1.387(2) . ?
C23 C24 1.389(2) . ?
C2 C3 1.4043(18) . ?
C3 C4 1.392(2) . ?
C3 C9 1.4468(18) . ?
C4 C5 1.3955(19) . ?
C5 C6 1.3807(18) . ?
C6 C7 1.5146(17) . ?
C7 C8 1.5620(17) . ?

loop_
_geom_angle_atom_site_label_1
_geom_angle_atom_site_label_2
_geom_angle_atom_site_label_3
_geom_angle
_geom_angle_site_symmetry_1
_geom_angle_site_symmetry_3
_geom_angle_publ_flag
C17 S1 C11 88.75(6) . . ?
C11 N1 C12 109.98(11) . . ?
C1 N2 C18 119.99(10) . . ?
C1 N2 C8 108.43(10) . . ?
C18 N2 C8 119.44(10) . . ?
C2 C1 N2 127.46(12) . . ?
C2 C1 C6 121.23(12) . . ?
N2 C1 C6 111.30(11) . . ?
F2 C10 F1 105.32(11) . . ?
F2 C10 C7 111.09(10) . . ?
F1 C10 C7 108.75(11) . . ?
N1 C11 C8 122.17(11) . . ?
N1 C11 S1 116.71(10) . . ?
C8 C11 S1 121.12(9) . . ?
N1 C12 C13 125.33(13) . . ?
N1 C12 C17 115.02(11) . . ?
C13 C12 C17 119.65(12) . . ?
C14 C13 C12 118.72(14) . . ?
C13 C14 C15 121.07(14) . . ?
C16 C15 C14 121.42(13) . . ?
C15 C16 C17 117.57(13) . . ?
C16 C17 C12 121.54(12) . . ?
C16 C17 S1 128.91(11) . . ?
C12 C17 S1 109.53(9) . . ?
N2 C18 C19 113.70(10) . . ?
C20 C19 C24 118.76(12) . . ?
C20 C19 C18 122.01(11) . . ?
C24 C19 C18 119.24(11) . . ?
C19 C20 C21 120.79(12) . . ?
C22 C21 C20 120.23(13) . . ?
C21 C22 C23 119.46(13) . . ?
C22 C23 C24 120.39(12) . . ?
C23 C24 C19 120.35(13) . . ?
C1 C2 C3 117.10(12) . . ?
C4 C3 C2 122.19(12) . . ?
C4 C3 C9 119.24(12) . . ?
C2 C3 C9 118.54(12) . . ?
C3 C4 C5 119.42(12) . . ?
C6 C5 C4 119.31(13) . . ?
C5 C6 C1 120.74(12) . . ?
C5 C6 C7 130.38(12) . . ?
C1 C6 C7 108.83(11) . . ?
C10 C7 C6 111.77(11) . . ?
C10 C7 C8 115.01(10) . . ?
C6 C7 C8 101.98(10) . . ?
N2 C8 C11 111.86(10) . . ?
N2 C8 C7 104.17(9) . . ?
C11 C8 C7 115.67(10) . . ?
N3 C9 C3 178.28(14) . . ?

loop_
_geom_torsion_atom_site_label_1
_geom_torsion_atom_site_label_2
_geom_torsion_atom_site_label_3
_geom_torsion_atom_site_label_4
_geom_torsion
_geom_torsion_site_symmetry_1
_geom_torsion_site_symmetry_2
_geom_torsion_site_symmetry_3
_geom_torsion_site_symmetry_4
_geom_torsion_publ_flag
C18 N2 C1 C2 -24.19(19) . . . . ?
C8 N2 C1 C2 -166.40(12) . . . . ?
C18 N2 C1 C6 156.67(11) . . . . ?
C8 N2 C1 C6 14.46(14) . . . . ?
C12 N1 C11 C8 -179.62(11) . . . . ?
C12 N1 C11 S1 1.04(14) . . . . ?
C17 S1 C11 N1 -0.62(10) . . . . ?
C17 S1 C11 C8 -179.97(10) . . . . ?
C11 N1 C12 C13 179.30(13) . . . . ?
C11 N1 C12 C17 -1.04(16) . . . . ?
N1 C12 C13 C14 -179.67(14) . . . . ?
C17 C12 C13 C14 0.7(2) . . . . ?
C12 C13 C14 C15 0.1(3) . . . . ?
C13 C14 C15 C16 -0.8(3) . . . . ?
C14 C15 C16 C17 0.7(2) . . . . ?
C15 C16 C17 C12 0.13(19) . . . . ?
C15 C16 C17 S1 178.82(11) . . . . ?
N1 C12 C17 C16 179.50(12) . . . . ?
C13 C12 C17 C16 -0.8(2) . . . . ?
N1 C12 C17 S1 0.59(14) . . . . ?
C13 C12 C17 S1 -179.73(11) . . . . ?
C11 S1 C17 C16 -178.82(13) . . . . ?
C11 S1 C17 C12 -0.01(9) . . . . ?
C1 N2 C18 C19 92.81(13) . . . . ?
C8 N2 C18 C19 -129.07(11) . . . . ?
N2 C18 C19 C20 -12.58(16) . . . . ?
N2 C18 C19 C24 167.78(11) . . . . ?
C24 C19 C20 C21 -0.72(18) . . . . ?
C18 C19 C20 C21 179.63(11) . . . . ?
C19 C20 C21 C22 -0.9(2) . . . . ?
C20 C21 C22 C23 1.8(2) . . . . ?
C21 C22 C23 C24 -1.0(2) . . . . ?
C22 C23 C24 C19 -0.6(2) . . . . ?
C20 C19 C24 C23 1.48(19) . . . . ?
C18 C19 C24 C23 -178.86(12) . . . . ?
N2 C1 C2 C3 -178.44(12) . . . . ?
C6 C1 C2 C3 0.62(18) . . . . ?
C1 C2 C3 C4 0.02(19) . . . . ?
C1 C2 C3 C9 -177.91(11) . . . . ?
C2 C3 C4 C5 -0.3(2) . . . . ?
C9 C3 C4 C5 177.62(12) . . . . ?
C3 C4 C5 C6 -0.1(2) . . . . ?
C4 C5 C6 C1 0.7(2) . . . . ?
C4 C5 C6 C7 177.92(13) . . . . ?
C2 C1 C6 C5 -1.01(19) . . . . ?
N2 C1 C6 C5 178.19(12) . . . . ?
C2 C1 C6 C7 -178.77(11) . . . . ?
N2 C1 C6 C7 0.44(14) . . . . ?
F2 C10 C7 C6 -48.56(14) . . . . ?
F1 C10 C7 C6 66.90(13) . . . . ?
F2 C10 C7 C8 67.10(14) . . . . ?
F1 C10 C7 C8 -177.44(10) . . . . ?
C5 C6 C7 C10 -67.96(18) . . . . ?
C1 C6 C7 C10 109.50(12) . . . . ?
C5 C6 C7 C8 168.66(13) . . . . ?
C1 C6 C7 C8 -13.87(13) . . . . ?
C1 N2 C8 C11 -148.14(10) . . . . ?
C18 N2 C8 C11 69.41(14) . . . . ?
C1 N2 C8 C7 -22.51(12) . . . . ?
C18 N2 C8 C7 -164.96(10) . . . . ?
N1 C11 C8 N2 -158.92(11) . . . . ?
S1 C11 C8 N2 20.39(14) . . . . ?
N1 C11 C8 C7 82.04(15) . . . . ?
S1 C11 C8 C7 -98.65(12) . . . . ?
C10 C7 C8 N2 -99.72(12) . . . . ?
C6 C7 C8 N2 21.43(12) . . . . ?
C10 C7 C8 C11 23.46(15) . . . . ?
C6 C7 C8 C11 144.61(11) . . . . ?

_refine_diff_density_max         0.182
_refine_diff_density_min         -0.309
_refine_diff_density_rms         0.051

_shelx_res_file                  
;
TITL t_a.res in P-1
    t_a.res
    created by SHELXL-2019/1 at 12:37:41 on 27-Jul-2023
REM Old TITL t in P-1
REM SHELXT solution in P-1: R1 0.099, Rweak 0.008, Alpha 0.037
REM <I/s>   0.000 for    0 systematic absences,  Orientation as input
REM Formula found by SHELXT:  C24 F2 N3 S
CELL  1.54178   9.8850  11.0446  11.2308  107.722  104.448  111.117
ZERR   2.000   0.0002   0.0002   0.0002    0.001    0.001    0.001
LATT  1
SFAC C H F N S
UNIT 48 34 4 6 2
LIST 4
ACTA
size 0.16 0.14 0.15
conf
REM LIST 4
TEMP -100.150
L.S. 10
BOND
REM LIST 6
FMAP 2
PLAN 20
WGHT    0.048200    0.332300
FVAR       0.92343
S1    5    0.636301    0.436877    0.567659    11.00000    0.02818    0.02075 =
         0.01919    0.00936    0.00635    0.01251
F1    3    0.092791    0.012473    0.310177    11.00000    0.02388    0.04379 =
         0.04411    0.02146    0.01360    0.00587
F2    3    0.259352    0.230254    0.355561    11.00000    0.03495    0.02988 =
         0.04004    0.01688    0.01725    0.01906
N1    4    0.620908    0.224394    0.627795    11.00000    0.02933    0.02595 =
         0.02233    0.01258    0.01079    0.01531
N2    4    0.558285    0.218576    0.290078    11.00000    0.02151    0.02108 =
         0.01965    0.00976    0.00657    0.00813
N3    4    0.277404    0.050534   -0.308609    11.00000    0.04492    0.04341 =
         0.02655    0.01702    0.01541    0.02736
C1    1    0.433917    0.133625    0.161658    11.00000    0.02352    0.01861 =
         0.02048    0.00759    0.00713    0.01157
C10   1    0.250223    0.112024    0.375885    11.00000    0.02397    0.02757 =
         0.02748    0.01496    0.00976    0.00849
H1    2    0.283396    0.139937    0.474748    11.00000   -1.50000
C11   1    0.592348    0.257872    0.526570    11.00000    0.02017    0.02176 =
         0.02228    0.01065    0.00799    0.01198
C12   1    0.680271    0.345081    0.750859    11.00000    0.02518    0.02727 =
         0.02229    0.01158    0.01044    0.01340
C13   1    0.722212    0.347473    0.880191    11.00000    0.05124    0.03588 =
         0.02680    0.01912    0.01620    0.02143
AFIX  43
H13   2    0.711992    0.262638    0.890217    11.00000   -1.20000
AFIX   0
C14   1    0.778721    0.475294    0.993008    11.00000    0.05464    0.04311 =
         0.02136    0.01609    0.01485    0.01879
AFIX  43
H14   2    0.807771    0.478242    1.081506    11.00000   -1.20000
AFIX   0
C15   1    0.793984    0.600700    0.979312    11.00000    0.04079    0.03056 =
         0.02300    0.00672    0.01281    0.00988
AFIX  43
H15   2    0.831976    0.687005    1.058732    11.00000   -1.20000
AFIX   0
C16   1    0.755194    0.601789    0.853395    11.00000    0.02807    0.02405 =
         0.02516    0.00794    0.01008    0.00875
AFIX  43
H16   2    0.766760    0.687415    0.844524    11.00000   -1.20000
AFIX   0
C17   1    0.697971    0.471983    0.738608    11.00000    0.01875    0.02586 =
         0.02094    0.01095    0.00757    0.01009
C18   1    0.720663    0.290993    0.302286    11.00000    0.02158    0.02543 =
         0.02450    0.00997    0.00883    0.01248
AFIX  23
H18A  2    0.729747    0.233632    0.220553    11.00000   -1.20000
H18B  2    0.793263    0.293870    0.383059    11.00000   -1.20000
AFIX   0
C19   1    0.773223    0.443348    0.316308    11.00000    0.02172    0.02497 =
         0.01526    0.00869    0.00778    0.01028
C20   1    0.666617    0.496196    0.291255    11.00000    0.02021    0.02512 =
         0.02556    0.01096    0.01026    0.00980
AFIX  43
H20   2    0.557018    0.435576    0.263926    11.00000   -1.20000
AFIX   0
C21   1    0.718218    0.636599    0.305650    11.00000    0.02958    0.02834 =
         0.02983    0.01514    0.01491    0.01575
AFIX  43
H21   2    0.643730    0.670916    0.286886    11.00000   -1.20000
AFIX   0
C22   1    0.877656    0.726668    0.347206    11.00000    0.03238    0.02619 =
         0.03029    0.01570    0.01258    0.00934
AFIX  43
H22   2    0.913392    0.823582    0.359547    11.00000   -1.20000
AFIX   0
C23   1    0.984957    0.674378    0.370718    11.00000    0.02142    0.03584 =
         0.03448    0.02000    0.00882    0.00521
AFIX  43
H23   2    1.094418    0.735333    0.397867    11.00000   -1.20000
AFIX   0
C24   1    0.933357    0.533438    0.354815    11.00000    0.02060    0.03614 =
         0.02673    0.01737    0.00875    0.01294
AFIX  43
H24   2    1.007549    0.498212    0.370252    11.00000   -1.20000
AFIX   0
C2    1    0.429681    0.143010    0.040323    11.00000    0.02703    0.02219 =
         0.02330    0.01039    0.01092    0.01253
AFIX  43
H2    2    0.518554    0.211395    0.036685    11.00000   -1.20000
AFIX   0
C3    1    0.288310    0.047011   -0.076714    11.00000    0.03074    0.02567 =
         0.02037    0.00958    0.00920    0.01724
C4    1    0.156997   -0.053790   -0.073169    11.00000    0.02698    0.02767 =
         0.02255    0.00652    0.00386    0.01076
AFIX  43
H4    2    0.062756   -0.117054   -0.153954    11.00000   -1.20000
AFIX   0
C5    1    0.165004   -0.061099    0.050103    11.00000    0.02568    0.02407 =
         0.02705    0.00976    0.00794    0.00702
AFIX  43
H5    2    0.076269   -0.129275    0.054083    11.00000   -1.20000
AFIX   0
C6    1    0.303223    0.031778    0.166224    11.00000    0.02621    0.01830 =
         0.02238    0.00912    0.00825    0.01061
C7    1    0.342570    0.050320    0.311993    11.00000    0.02614    0.01764 =
         0.02269    0.01053    0.00755    0.00779
AFIX  13
H7    2    0.317730   -0.045369    0.313110    11.00000   -1.20000
AFIX   0
C8    1    0.526137    0.148870    0.380235    11.00000    0.02514    0.01922 =
         0.02163    0.01057    0.00864    0.01252
AFIX  13
H8    2    0.577896    0.085709    0.376267    11.00000   -1.20000
AFIX   0
C9    1    0.281678    0.050515   -0.205713    11.00000    0.03137    0.02749 =
         0.02515    0.01050    0.00956    0.01820
HKLF 4


REM  t_a.res in P-1
REM wR2 = 0.0838, GooF = S = 1.035, Restrained GooF = 1.035 for all data
REM R1 = 0.0308 for 3442 Fo > 4sig(Fo) and 0.0361 for all 3645 data
REM 274 parameters refined using 0 restraints

END

WGHT      0.0408      0.3765

REM Highest difference peak  0.182,  deepest hole -0.309,  1-sigma level  0.051
Q1    1   0.3148  0.0242  0.2381  11.00000  0.05    0.18
Q2    1   0.5689  0.2135  0.4589  11.00000  0.05    0.17
Q3    1   0.7536  0.3778  0.3131  11.00000  0.05    0.16
Q4    1   0.5504  0.1916  0.3398  11.00000  0.05    0.15
Q5    1   0.4275  0.0996  0.3496  11.00000  0.05    0.15
Q6    1   0.3013  0.0812  0.3440  11.00000  0.05    0.15
Q7    1   0.4943  0.1759  0.2247  11.00000  0.05    0.14
Q8    1   0.3522  0.0970  0.1651  11.00000  0.05    0.14
Q9    1   1.0362  0.9839  0.5133  11.00000  0.05    0.14
Q10   1   0.4326  0.1395  0.1025  11.00000  0.05    0.13
Q11   1   0.6073  0.5594  0.4660  11.00000  0.05    0.13
Q12   1   0.5294  0.4555  0.7211  11.00000  0.05    0.12
Q13   1   0.4758  0.4476  0.4017  11.00000  0.05    0.12
Q14   1   0.6097  0.5950  0.8823  11.00000  0.05    0.12
Q15   1   0.7311  0.4812  0.3318  11.00000  0.05    0.12
Q16   1   0.9091  0.8957  0.4060  11.00000  0.05    0.12
Q17   1   0.9667  0.4064  0.2864  11.00000  0.05    0.11
Q18   1  -0.0139 -0.1320  0.1546  11.00000  0.05    0.11
Q19   1   0.3577  0.0855 -0.0205  11.00000  0.05    0.11
Q20   1   0.2364 -0.0246  0.1048  11.00000  0.05    0.11
;
_shelx_res_checksum              50606
####################################################################### 
# 
# This file contains crystal structure data downloaded from the 
# Cambridge Structural Database (CSD) hosted by the Cambridge 
# Crystallographic Data Centre (CCDC).
# 
# Full information about CCDC data access policies and citation 
# guidelines are available at http://www.ccdc.cam.ac.uk/access/V1 
# 
# Audit and citation data items may have been added by the CCDC. 
# Please retain this information to preserve the provenance of 
# this file and to allow appropriate attribution of the data. 
# 
#######################################################################

data_t_a_CCDC1
_database_code_depnum_ccdc_archive 'CCDC 2366111'
loop_
_audit_author_name
_audit_author_address
'wang jie'
;KeyuanRoadShanghai
China
;
_audit_update_record             
;
2024-06-27 deposited with the CCDC.	2025-11-10 downloaded from the CCDC.
;

_audit_creation_method           SHELXL-2018/3
_shelx_SHELXL_version_number     2018/3
_chemical_name_systematic        ?
_chemical_name_common            ?
_chemical_melting_point          ?
_chemical_formula_moiety         'C15 H13 F2 N O2 S'
_chemical_formula_sum            'C15 H13 F2 N O2 S'
_chemical_formula_weight         309.32

loop_
_atom_type_symbol
_atom_type_description
_atom_type_scat_dispersion_real
_atom_type_scat_dispersion_imag
_atom_type_scat_source
C C 0.0181 0.0091 'International Tables Vol C Tables 4.2.6.8 and 6.1.1.4'
H H 0.0000 0.0000 'International Tables Vol C Tables 4.2.6.8 and 6.1.1.4'
F F 0.0727 0.0534 'International Tables Vol C Tables 4.2.6.8 and 6.1.1.4'
N N 0.0311 0.0180 'International Tables Vol C Tables 4.2.6.8 and 6.1.1.4'
O O 0.0492 0.0322 'International Tables Vol C Tables 4.2.6.8 and 6.1.1.4'
S S 0.3331 0.5567 'International Tables Vol C Tables 4.2.6.8 and 6.1.1.4'

_space_group_crystal_system      triclinic
_space_group_IT_number           2
_space_group_name_H-M_alt        'P -1'
_space_group_name_Hall           '-P 1'

_shelx_space_group_comment       
;
The symmetry employed for this shelxl refinement is uniquely defined
by the following loop, which should always be used as a source of
symmetry information in preference to the above space-group names.
They are only intended as comments.
;

loop_
_space_group_symop_operation_xyz
'x, y, z'
'-x, -y, -z'

_cell_length_a                   5.47590(10)
_cell_length_b                   10.6882(2)
_cell_length_c                   12.1415(3)
_cell_angle_alpha                92.3450(10)
_cell_angle_beta                 96.6850(10)
_cell_angle_gamma                101.6920(10)
_cell_volume                     689.61(2)
_cell_formula_units_Z            2
_cell_measurement_temperature    173(2)
_cell_measurement_reflns_used    9978
_cell_measurement_theta_min      3.67
_cell_measurement_theta_max      68.29

_exptl_crystal_description       block
_exptl_crystal_colour            colourless
_exptl_crystal_density_meas      ?
_exptl_crystal_density_method    ?
_exptl_crystal_density_diffrn    1.490
_exptl_crystal_F_000             320
_exptl_transmission_factor_min   ?
_exptl_transmission_factor_max   ?
_exptl_crystal_size_max          0.200
_exptl_crystal_size_mid          0.180
_exptl_crystal_size_min          0.160
_exptl_absorpt_coefficient_mu    2.350
_shelx_estimated_absorpt_T_min   0.651
_shelx_estimated_absorpt_T_max   0.705
_exptl_absorpt_correction_type   multi-scan
_exptl_absorpt_correction_T_min  0.6457
_exptl_absorpt_correction_T_max  0.7530
_exptl_absorpt_process_details   
;
SADABS-2016/2 - Bruker AXS area detector scaling and absorption correction 
;
_exptl_absorpt_special_details   ?
_diffrn_ambient_temperature      173(2)
_diffrn_radiation_wavelength     1.54178
_diffrn_radiation_type           CuK\a
_diffrn_source                   ?
_diffrn_measurement_device_type  'Bruker D8 VENTURE'
_diffrn_measurement_method       '\f and \w scans'
_diffrn_detector_area_resol_mean ?
_diffrn_reflns_number            13708
_diffrn_reflns_av_unetI/netI     0.0240
_diffrn_reflns_av_R_equivalents  0.0315
_diffrn_reflns_limit_h_min       -6
_diffrn_reflns_limit_h_max       6
_diffrn_reflns_limit_k_min       -12
_diffrn_reflns_limit_k_max       12
_diffrn_reflns_limit_l_min       -14
_diffrn_reflns_limit_l_max       14
_diffrn_reflns_theta_min         3.673
_diffrn_reflns_theta_max         68.283
_diffrn_reflns_theta_full        67.679
_diffrn_measured_fraction_theta_max 0.998
_diffrn_measured_fraction_theta_full 0.998
_diffrn_reflns_Laue_measured_fraction_max 0.998
_diffrn_reflns_Laue_measured_fraction_full 0.998
_diffrn_reflns_point_group_measured_fraction_max 0.998
_diffrn_reflns_point_group_measured_fraction_full 0.998
_reflns_number_total             2538
_reflns_number_gt                2396
_reflns_threshold_expression     'I > 2\s(I)'
_reflns_Friedel_coverage         0.000
_reflns_Friedel_fraction_max     .
_reflns_Friedel_fraction_full    .

_reflns_special_details          
;
 Reflections were merged by SHELXL according to the crystal
 class for the calculation of statistics and refinement.
 
 _reflns_Friedel_fraction is defined as the number of unique
 Friedel pairs measured divided by the number that would be
 possible theoretically, ignoring centric projections and
 systematic absences.
;

_computing_data_collection       ?
_computing_cell_refinement       ?
_computing_data_reduction        ?
_computing_structure_solution    'SHELXT 2018/2 (Sheldrick, 2018)'
_computing_structure_refinement  'SHELXL-2018/3 (Sheldrick, 2018)'
_computing_molecular_graphics    ?
_computing_publication_material  ?
_refine_special_details          ?
_refine_ls_structure_factor_coef Fsqd
_refine_ls_matrix_type           full
_refine_ls_weighting_scheme      calc
_refine_ls_weighting_details     
'w=1/[\s^2^(Fo^2^)+(0.0511P)^2^+0.3432P] where P=(Fo^2^+2Fc^2^)/3'
_atom_sites_solution_primary     ?
_atom_sites_solution_secondary   ?
_atom_sites_solution_hydrogens   geom
_refine_ls_hydrogen_treatment    constr
_refine_ls_extinction_method     none
_refine_ls_extinction_coef       .
_refine_ls_number_reflns         2538
_refine_ls_number_parameters     191
_refine_ls_number_restraints     0
_refine_ls_R_factor_all          0.0364
_refine_ls_R_factor_gt           0.0310
_refine_ls_wR_factor_ref         0.0868
_refine_ls_wR_factor_gt          0.0852
_refine_ls_goodness_of_fit_ref   0.983
_refine_ls_restrained_S_all      0.983
_refine_ls_shift/su_max          0.013
_refine_ls_shift/su_mean         0.000

loop_
_atom_site_label
_atom_site_type_symbol
_atom_site_fract_x
_atom_site_fract_y
_atom_site_fract_z
_atom_site_U_iso_or_equiv
_atom_site_adp_type
_atom_site_occupancy
_atom_site_site_symmetry_order
_atom_site_calc_flag
_atom_site_refinement_flags_posn
_atom_site_refinement_flags_adp
_atom_site_refinement_flags_occupancy
_atom_site_disorder_assembly
_atom_site_disorder_group
S1 S 0.67268(6) 0.48585(3) 0.89183(3) 0.02555(13) Uani 1 1 d . . . . .
F1 F 0.4567(2) 0.37719(10) 0.55649(9) 0.0456(3) Uani 1 1 d . . . . .
F2 F 0.7218(2) 0.34075(12) 0.44433(8) 0.0551(3) Uani 1 1 d . . . . .
O1 O 0.0131(2) 0.05407(10) 0.78631(9) 0.0318(3) Uani 1 1 d . . . . .
O2 O 0.6009(2) 0.14925(10) 0.58863(8) 0.0272(2) Uani 1 1 d . . . . .
N1 N 1.0430(2) 0.49558(12) 0.77556(10) 0.0240(3) Uani 1 1 d . . . . .
C1 C -0.1585(3) -0.13426(16) 0.66901(15) 0.0348(4) Uani 1 1 d . . . . .
H1A H -0.071124 -0.203191 0.653341 0.052 Uiso 1 1 calc R U . . .
H1B H -0.267053 -0.121882 0.602028 0.052 Uiso 1 1 calc R U . . .
H1C H -0.261097 -0.157168 0.729007 0.052 Uiso 1 1 calc R U . . .
C8 C 0.7023(3) 0.37199(16) 0.55234(13) 0.0341(4) Uani 1 1 d . . . . .
H8 H 0.814039 0.456888 0.577518 0.041 Uiso 1 1 calc R U . . .
C9 C 0.8375(3) 0.42248(14) 0.79670(11) 0.0208(3) Uani 1 1 d . . . . .
C10 C 1.0861(3) 0.61227(14) 0.83715(11) 0.0230(3) Uani 1 1 d . . . . .
C11 C 0.9044(3) 0.62479(14) 0.90715(12) 0.0232(3) Uani 1 1 d . . . . .
C12 C 0.9249(3) 0.73614(15) 0.97547(13) 0.0289(3) Uani 1 1 d . . . . .
H12 H 0.800960 0.744159 1.022440 0.035 Uiso 1 1 calc R U . . .
C13 C 1.1309(3) 0.83369(15) 0.97223(13) 0.0319(4) Uani 1 1 d . . . . .
H13 H 1.150251 0.909843 1.018448 0.038 Uiso 1 1 calc R U . . .
C14 C 1.3123(3) 0.82277(15) 0.90216(14) 0.0321(4) Uani 1 1 d . . . . .
H14 H 1.451746 0.891842 0.901265 0.038 Uiso 1 1 calc R U . . .
C15 C 1.2919(3) 0.71305(15) 0.83416(13) 0.0289(3) Uani 1 1 d . . . . .
H15 H 1.415130 0.706396 0.786484 0.035 Uiso 1 1 calc R U . . .
C2 C 0.0315(3) -0.01231(14) 0.70378(12) 0.0249(3) Uani 1 1 d . . . . .
C3 C 0.2322(3) 0.02219(14) 0.63398(12) 0.0256(3) Uani 1 1 d . . . . .
H3 H 0.228758 -0.030396 0.568579 0.031 Uiso 1 1 calc R U . . .
C4 C 0.4202(3) 0.12437(14) 0.65809(12) 0.0227(3) Uani 1 1 d . . . . .
C5 C 0.4767(3) 0.22240(14) 0.75513(12) 0.0235(3) Uani 1 1 d . . . . .
H5A H 0.460013 0.181264 0.826235 0.028 Uiso 1 1 calc R U . . .
H5B H 0.364408 0.284235 0.747413 0.028 Uiso 1 1 calc R U . . .
C6 C 0.7502(3) 0.28761(14) 0.74787(11) 0.0220(3) Uani 1 1 d . . . . .
H6 H 0.858985 0.235064 0.788198 0.026 Uiso 1 1 calc R U . . .
C7 C 0.7727(3) 0.26906(14) 0.62358(12) 0.0258(3) Uani 1 1 d . . . . .
H7 H 0.947814 0.260503 0.614332 0.031 Uiso 1 1 calc R U . . .

loop_
_atom_site_aniso_label
_atom_site_aniso_U_11
_atom_site_aniso_U_22
_atom_site_aniso_U_33
_atom_site_aniso_U_23
_atom_site_aniso_U_13
_atom_site_aniso_U_12
S1 0.0245(2) 0.0258(2) 0.0268(2) -0.00348(14) 0.00875(14) 0.00418(15)
F1 0.0476(6) 0.0457(6) 0.0458(6) 0.0176(5) 0.0028(5) 0.0143(5)
F2 0.0787(8) 0.0590(7) 0.0207(5) 0.0012(5) 0.0121(5) -0.0046(6)
O1 0.0364(6) 0.0279(6) 0.0338(6) 0.0018(5) 0.0122(5) 0.0088(5)
O2 0.0293(5) 0.0251(5) 0.0251(5) -0.0055(4) 0.0091(4) -0.0008(4)
N1 0.0238(6) 0.0247(6) 0.0234(6) -0.0018(5) 0.0043(5) 0.0044(5)
C1 0.0330(8) 0.0300(8) 0.0383(9) 0.0030(7) 0.0059(7) -0.0015(7)
C8 0.0424(9) 0.0345(9) 0.0208(7) 0.0004(6) 0.0055(6) -0.0031(7)
C9 0.0211(7) 0.0234(7) 0.0186(6) 0.0002(5) 0.0015(5) 0.0068(6)
C10 0.0244(7) 0.0243(7) 0.0200(7) 0.0004(6) -0.0006(5) 0.0066(6)
C11 0.0244(7) 0.0237(7) 0.0212(7) 0.0005(6) -0.0003(5) 0.0065(6)
C12 0.0334(8) 0.0292(8) 0.0251(7) -0.0039(6) 0.0006(6) 0.0115(7)
C13 0.0393(9) 0.0244(8) 0.0297(8) -0.0051(6) -0.0072(7) 0.0092(7)
C14 0.0316(8) 0.0251(8) 0.0351(8) 0.0005(6) -0.0053(7) 0.0012(6)
C15 0.0266(8) 0.0284(8) 0.0304(8) 0.0023(6) 0.0026(6) 0.0030(6)
C2 0.0268(7) 0.0213(7) 0.0276(7) 0.0057(6) 0.0030(6) 0.0072(6)
C3 0.0295(8) 0.0224(7) 0.0245(7) -0.0019(6) 0.0044(6) 0.0047(6)
C4 0.0257(7) 0.0224(7) 0.0215(7) 0.0013(5) 0.0048(5) 0.0073(6)
C5 0.0265(7) 0.0219(7) 0.0215(7) -0.0014(5) 0.0059(6) 0.0027(6)
C6 0.0236(7) 0.0216(7) 0.0212(7) -0.0008(5) 0.0032(5) 0.0057(6)
C7 0.0255(7) 0.0247(7) 0.0250(7) -0.0056(6) 0.0070(6) -0.0003(6)

_geom_special_details            
;
 All esds (except the esd in the dihedral angle between two l.s. planes)
 are estimated using the full covariance matrix.  The cell esds are taken
 into account individually in the estimation of esds in distances, angles
 and torsion angles; correlations between esds in cell parameters are only
 used when they are defined by crystal symmetry.  An approximate (isotropic)
 treatment of cell esds is used for estimating esds involving l.s. planes.
;

loop_
_geom_bond_atom_site_label_1
_geom_bond_atom_site_label_2
_geom_bond_distance
_geom_bond_site_symmetry_2
_geom_bond_publ_flag
S1 C11 1.7345(15) . ?
S1 C9 1.7417(14) . ?
F1 C8 1.364(2) . ?
F2 C8 1.3616(19) . ?
O1 C2 1.2296(19) . ?
O2 C4 1.3661(17) . ?
O2 C7 1.4421(17) . ?
N1 C9 1.2924(19) . ?
N1 C10 1.3906(19) . ?
C1 C2 1.504(2) . ?
C8 C7 1.510(2) . ?
C9 C6 1.497(2) . ?
C10 C15 1.397(2) . ?
C10 C11 1.404(2) . ?
C11 C12 1.400(2) . ?
C12 C13 1.378(2) . ?
C13 C14 1.400(2) . ?
C14 C15 1.384(2) . ?
C2 C3 1.463(2) . ?
C3 C4 1.336(2) . ?
C4 C5 1.5049(19) . ?
C5 C6 1.5328(19) . ?
C6 C7 1.5364(19) . ?

loop_
_geom_angle_atom_site_label_1
_geom_angle_atom_site_label_2
_geom_angle_atom_site_label_3
_geom_angle
_geom_angle_site_symmetry_1
_geom_angle_site_symmetry_3
_geom_angle_publ_flag
C11 S1 C9 88.99(7) . . ?
C4 O2 C7 110.48(11) . . ?
C9 N1 C10 110.34(12) . . ?
F2 C8 F1 106.35(13) . . ?
F2 C8 C7 109.17(14) . . ?
F1 C8 C7 110.08(13) . . ?
N1 C9 C6 122.51(13) . . ?
N1 C9 S1 116.44(11) . . ?
C6 C9 S1 120.96(10) . . ?
N1 C10 C15 125.11(14) . . ?
N1 C10 C11 115.11(13) . . ?
C15 C10 C11 119.78(14) . . ?
C12 C11 C10 121.55(14) . . ?
C12 C11 S1 129.35(12) . . ?
C10 C11 S1 109.11(11) . . ?
C13 C12 C11 117.71(15) . . ?
C12 C13 C14 121.29(15) . . ?
C15 C14 C13 121.12(15) . . ?
C14 C15 C10 118.55(15) . . ?
O1 C2 C3 122.92(14) . . ?
O1 C2 C1 120.46(14) . . ?
C3 C2 C1 116.61(13) . . ?
C4 C3 C2 122.95(14) . . ?
C3 C4 O2 119.15(13) . . ?
C3 C4 C5 130.40(13) . . ?
O2 C4 C5 110.43(12) . . ?
C4 C5 C6 102.41(11) . . ?
C9 C6 C5 117.29(12) . . ?
C9 C6 C7 114.91(12) . . ?
C5 C6 C7 102.98(11) . . ?
O2 C7 C8 109.01(12) . . ?
O2 C7 C6 103.86(11) . . ?
C8 C7 C6 115.60(13) . . ?

loop_
_geom_torsion_atom_site_label_1
_geom_torsion_atom_site_label_2
_geom_torsion_atom_site_label_3
_geom_torsion_atom_site_label_4
_geom_torsion
_geom_torsion_site_symmetry_1
_geom_torsion_site_symmetry_2
_geom_torsion_site_symmetry_3
_geom_torsion_site_symmetry_4
_geom_torsion_publ_flag
C10 N1 C9 C6 -176.19(12) . . . . ?
C10 N1 C9 S1 0.40(16) . . . . ?
C11 S1 C9 N1 -0.83(12) . . . . ?
C11 S1 C9 C6 175.82(12) . . . . ?
C9 N1 C10 C15 179.91(13) . . . . ?
C9 N1 C10 C11 0.40(18) . . . . ?
N1 C10 C11 C12 178.97(13) . . . . ?
C15 C10 C11 C12 -0.6(2) . . . . ?
N1 C10 C11 S1 -0.99(16) . . . . ?
C15 C10 C11 S1 179.47(11) . . . . ?
C9 S1 C11 C12 -179.00(15) . . . . ?
C9 S1 C11 C10 0.96(11) . . . . ?
C10 C11 C12 C13 -0.2(2) . . . . ?
S1 C11 C12 C13 179.72(12) . . . . ?
C11 C12 C13 C14 0.8(2) . . . . ?
C12 C13 C14 C15 -0.5(2) . . . . ?
C13 C14 C15 C10 -0.3(2) . . . . ?
N1 C10 C15 C14 -178.64(14) . . . . ?
C11 C10 C15 C14 0.8(2) . . . . ?
O1 C2 C3 C4 4.2(2) . . . . ?
C1 C2 C3 C4 -176.60(14) . . . . ?
C2 C3 C4 O2 179.64(13) . . . . ?
C2 C3 C4 C5 1.0(3) . . . . ?
C7 O2 C4 C3 174.82(13) . . . . ?
C7 O2 C4 C5 -6.33(16) . . . . ?
C3 C4 C5 C6 164.78(15) . . . . ?
O2 C4 C5 C6 -13.91(15) . . . . ?
N1 C9 C6 C5 -165.15(13) . . . . ?
S1 C9 C6 C5 18.41(17) . . . . ?
N1 C9 C6 C7 -43.93(19) . . . . ?
S1 C9 C6 C7 139.63(11) . . . . ?
C4 C5 C6 C9 154.21(12) . . . . ?
C4 C5 C6 C7 26.95(14) . . . . ?
C4 O2 C7 C8 -99.92(14) . . . . ?
C4 O2 C7 C6 23.84(15) . . . . ?
F2 C8 C7 O2 -61.20(16) . . . . ?
F1 C8 C7 O2 55.18(16) . . . . ?
F2 C8 C7 C6 -177.69(12) . . . . ?
F1 C8 C7 C6 -61.31(17) . . . . ?
C9 C6 C7 O2 -159.88(12) . . . . ?
C5 C6 C7 O2 -31.13(14) . . . . ?
C9 C6 C7 C8 -40.53(18) . . . . ?
C5 C6 C7 C8 88.22(15) . . . . ?

_refine_diff_density_max         0.278
_refine_diff_density_min         -0.255
_refine_diff_density_rms         0.045

_shelx_res_file                  
;
TITL t_a.res in P-1
    t_a.res
    created by SHELXL-2018/3 at 16:52:35 on 17-Oct-2023
REM Old TITL t in P-1
REM SHELXT solution in P-1: R1 0.113, Rweak 0.010, Alpha 0.037
REM <I/s>   0.000 for    0 systematic absences,  Orientation as input
REM Formula found by SHELXT:  C15 F N O3 S
CELL  1.54178   5.4759  10.6882  12.1415   92.345   96.685  101.692
ZERR    2.000   0.0001   0.0002   0.0003    0.001    0.001    0.001
LATT  1
SFAC C H F N O S
UNIT 30 26 4 2 4 2
ACTA
SIZE 0.20 0.18 0.16
CONF
LIST 4
TEMP -100.150
L.S. 10
BOND
REM LIST 6
FMAP 2
PLAN 20
WGHT    0.051100    0.343200
FVAR       1.13703
S1    6    0.672676    0.485853    0.891825    11.00000    0.02451    0.02578 =
         0.02677   -0.00348    0.00875    0.00418
F1    3    0.456739    0.377191    0.556490    11.00000    0.04765    0.04571 =
         0.04583    0.01764    0.00285    0.01429
F2    3    0.721759    0.340755    0.444327    11.00000    0.07868    0.05904 =
         0.02067    0.00117    0.01213   -0.00461
O1    5    0.013090    0.054066    0.786306    11.00000    0.03643    0.02794 =
         0.03378    0.00180    0.01222    0.00882
O2    5    0.600870    0.149250    0.588635    11.00000    0.02926    0.02506 =
         0.02515   -0.00554    0.00910   -0.00083
N1    4    1.042985    0.495583    0.775558    11.00000    0.02381    0.02466 =
         0.02337   -0.00180    0.00427    0.00443
C1    1   -0.158495   -0.134264    0.669009    11.00000    0.03299    0.03001 =
         0.03832    0.00296    0.00592   -0.00149
AFIX 137
H1A   2   -0.071124   -0.203191    0.653341    11.00000   -1.50000
H1B   2   -0.267053   -0.121882    0.602028    11.00000   -1.50000
H1C   2   -0.261097   -0.157168    0.729007    11.00000   -1.50000
AFIX   0
C8    1    0.702278    0.371993    0.552338    11.00000    0.04241    0.03448 =
         0.02078    0.00042    0.00554   -0.00315
AFIX  13
H8    2    0.814039    0.456888    0.577518    11.00000   -1.20000
AFIX   0
C9    1    0.837459    0.422476    0.796697    11.00000    0.02110    0.02338 =
         0.01861    0.00016    0.00153    0.00680
C10   1    1.086072    0.612269    0.837155    11.00000    0.02445    0.02427 =
         0.01996    0.00037   -0.00055    0.00663
C11   1    0.904374    0.624789    0.907150    11.00000    0.02444    0.02366 =
         0.02116    0.00052   -0.00026    0.00647
C12   1    0.924857    0.736142    0.975470    11.00000    0.03338    0.02924 =
         0.02506   -0.00388    0.00057    0.01151
AFIX  43
H12   2    0.800960    0.744159    1.022440    11.00000   -1.20000
AFIX   0
C13   1    1.130904    0.833689    0.972228    11.00000    0.03925    0.02436 =
         0.02971   -0.00506   -0.00720    0.00918
AFIX  43
H13   2    1.150251    0.909843    1.018448    11.00000   -1.20000
AFIX   0
C14   1    1.312279    0.822767    0.902159    11.00000    0.03157    0.02510 =
         0.03508    0.00054   -0.00532    0.00117
AFIX  43
H14   2    1.451746    0.891842    0.901265    11.00000   -1.20000
AFIX   0
C15   1    1.291890    0.713045    0.834155    11.00000    0.02658    0.02840 =
         0.03043    0.00234    0.00265    0.00302
AFIX  43
H15   2    1.415130    0.706396    0.786484    11.00000   -1.20000
AFIX   0
C2    1    0.031522   -0.012308    0.703778    11.00000    0.02682    0.02131 =
         0.02765    0.00572    0.00302    0.00723
C3    1    0.232220    0.022194    0.633980    11.00000    0.02955    0.02241 =
         0.02447   -0.00191    0.00440    0.00469
AFIX  43
H3    2    0.228758   -0.030396    0.568579    11.00000   -1.20000
AFIX   0
C4    1    0.420223    0.124370    0.658085    11.00000    0.02574    0.02236 =
         0.02146    0.00126    0.00483    0.00729
C5    1    0.476714    0.222403    0.755133    11.00000    0.02654    0.02188 =
         0.02152   -0.00145    0.00591    0.00266
AFIX  23
H5A   2    0.460013    0.181264    0.826235    11.00000   -1.20000
H5B   2    0.364408    0.284235    0.747413    11.00000   -1.20000
AFIX   0
C6    1    0.750237    0.287613    0.747869    11.00000    0.02361    0.02165 =
         0.02120   -0.00084    0.00321    0.00570
AFIX  13
H6    2    0.858985    0.235064    0.788198    11.00000   -1.20000
AFIX   0
C7    1    0.772722    0.269062    0.623575    11.00000    0.02554    0.02468 =
         0.02496   -0.00560    0.00695   -0.00035
AFIX  13
H7    2    0.947814    0.260503    0.614332    11.00000   -1.20000
AFIX   0
HKLF 4


REM  t_a.res in P-1
REM wR2 = 0.086775, GooF = S = 0.98297, Restrained GooF = 0.98297 for all data
REM R1 = 0.031027 for 2396 Fo > 4sig(Fo) and 0.036405 for all 2538 data
REM 191 parameters refined using 0 restraints

END

WGHT      0.0416      0.3018

REM Highest difference peak  0.278,  deepest hole -0.255,  1-sigma level  0.045
Q1    1  -0.3365 -0.1203  0.6693  11.00000  0.05    0.28
Q2    1  -0.1433 -0.1930  0.7281  11.00000  0.05    0.28
Q3    1   0.7564  0.2855  0.6838  11.00000  0.05    0.26
Q4    1  -0.1389 -0.1678  0.5953  11.00000  0.05    0.25
Q5    1   0.7921  0.3563  0.7725  11.00000  0.05    0.25
Q6    1   0.1347  0.0140  0.6639  11.00000  0.05    0.24
Q7    1   0.6243  0.2622  0.7545  11.00000  0.05    0.23
Q8    1   0.4461  0.1752  0.7130  11.00000  0.05    0.22
Q9    1   0.7932  0.5654  0.9055  11.00000  0.05    0.20
Q10   1   0.7200  0.3226  0.5938  11.00000  0.05    0.19
Q11   1  -0.0616 -0.0770  0.6861  11.00000  0.05    0.19
Q12   1   0.9979  0.6197  0.8773  11.00000  0.05    0.19
Q13   1   1.1528  0.6683  0.8276  11.00000  0.05    0.16
Q14   1   0.3730  0.0505  0.6713  11.00000  0.05    0.16
Q15   1   0.2863  0.0961  0.6369  11.00000  0.05    0.15
Q16   1   0.9052  0.2740  0.5794  11.00000  0.05    0.15
Q17   1   1.0529  0.5036  0.7206  11.00000  0.05    0.14
Q18   1   1.0064  0.7929  0.9533  11.00000  0.05    0.14
Q19   1   0.6949  0.2118  0.6051  11.00000  0.05    0.13
Q20   1   1.0670  0.5566  0.8096  11.00000  0.05    0.13
;
_shelx_res_checksum              35615
####################################################################### 
# 
# This file contains crystal structure data downloaded from the 
# Cambridge Structural Database (CSD) hosted by the Cambridge 
# Crystallographic Data Centre (CCDC).
# 
# Full information about CCDC data access policies and citation 
# guidelines are available at http://www.ccdc.cam.ac.uk/access/V1 
# 
# Audit and citation data items may have been added by the CCDC. 
# Please retain this information to preserve the provenance of 
# this file and to allow appropriate attribution of the data. 
# 
#######################################################################

data_t
_database_code_depnum_ccdc_archive 'CCDC 2366115'
loop_
_audit_author_name
_audit_author_address
'wang jie'
;KeyuanRoadShanghai
China
;
_audit_update_record             
;
2024-06-27 deposited with the CCDC.	2025-11-10 downloaded from the CCDC.
;

_audit_creation_method           SHELXL-2018/3
_shelx_SHELXL_version_number     2018/3
_chemical_name_systematic        ?
_chemical_name_common            ?
_chemical_melting_point          ?
_chemical_formula_moiety         'C20 H19 F2 N S2'
_chemical_formula_sum            'C20 H19 F2 N S2'
_chemical_formula_weight         375.48

loop_
_atom_type_symbol
_atom_type_description
_atom_type_scat_dispersion_real
_atom_type_scat_dispersion_imag
_atom_type_scat_source
C C 0.0181 0.0091 'International Tables Vol C Tables 4.2.6.8 and 6.1.1.4'
H H 0.0000 0.0000 'International Tables Vol C Tables 4.2.6.8 and 6.1.1.4'
F F 0.0727 0.0534 'International Tables Vol C Tables 4.2.6.8 and 6.1.1.4'
N N 0.0311 0.0180 'International Tables Vol C Tables 4.2.6.8 and 6.1.1.4'
S S 0.3331 0.5567 'International Tables Vol C Tables 4.2.6.8 and 6.1.1.4'

_space_group_crystal_system      triclinic
_space_group_IT_number           2
_space_group_name_H-M_alt        'P -1'
_space_group_name_Hall           '-P 1'

_shelx_space_group_comment       
;
The symmetry employed for this shelxl refinement is uniquely defined
by the following loop, which should always be used as a source of
symmetry information in preference to the above space-group names.
They are only intended as comments.
;

loop_
_space_group_symop_operation_xyz
'x, y, z'
'-x, -y, -z'

_cell_length_a                   11.37560(10)
_cell_length_b                   12.7920(2)
_cell_length_c                   13.8892(2)
_cell_angle_alpha                78.5730(10)
_cell_angle_beta                 66.7600(10)
_cell_angle_gamma                74.0490(10)
_cell_volume                     1776.39(4)
_cell_formula_units_Z            4
_cell_measurement_temperature    100(2)
_cell_measurement_reflns_used    39552
_cell_measurement_theta_min      3.4850
_cell_measurement_theta_max      77.4430

_exptl_crystal_description       block
_exptl_crystal_colour            colourless
_exptl_crystal_density_meas      ?
_exptl_crystal_density_method    ?
_exptl_crystal_density_diffrn    1.404
_exptl_crystal_F_000             784
_exptl_transmission_factor_min   ?
_exptl_transmission_factor_max   ?
_exptl_crystal_size_max          0.180
_exptl_crystal_size_mid          0.160
_exptl_crystal_size_min          0.140
_exptl_absorpt_coefficient_mu    2.909
_shelx_estimated_absorpt_T_min   0.623
_shelx_estimated_absorpt_T_max   0.686
_exptl_absorpt_correction_type   multi-scan
_exptl_absorpt_correction_T_min  0.72804
_exptl_absorpt_correction_T_max  1.00000
_exptl_absorpt_process_details   
;
CrysAlisPro 1.171.43.90a (Rigaku Oxford Diffraction, 2023)
Empirical absorption correction using spherical harmonics,
implemented in SCALE3 ABSPACK scaling algorithm.
;
_exptl_absorpt_special_details   ?
_diffrn_ambient_temperature      100(2)
_diffrn_radiation_wavelength     1.54184
_diffrn_radiation_type           CuK\a
_diffrn_source                   ?
_diffrn_measurement_device_type  'ROD, Synergy Custom DW system, HyPix'
_diffrn_measurement_method       ?
_diffrn_detector_area_resol_mean ?
_diffrn_reflns_number            51587
_diffrn_reflns_av_unetI/netI     0.0173
_diffrn_reflns_av_R_equivalents  0.0396
_diffrn_reflns_limit_h_min       -14
_diffrn_reflns_limit_h_max       14
_diffrn_reflns_limit_k_min       -15
_diffrn_reflns_limit_k_max       15
_diffrn_reflns_limit_l_min       -16
_diffrn_reflns_limit_l_max       17
_diffrn_reflns_theta_min         3.481
_diffrn_reflns_theta_max         77.514
_diffrn_reflns_theta_full        67.684
_diffrn_measured_fraction_theta_max 0.934
_diffrn_measured_fraction_theta_full 0.994
_diffrn_reflns_Laue_measured_fraction_max 0.934
_diffrn_reflns_Laue_measured_fraction_full 0.994
_diffrn_reflns_point_group_measured_fraction_max 0.934
_diffrn_reflns_point_group_measured_fraction_full 0.994
_reflns_number_total             7084
_reflns_number_gt                6759
_reflns_threshold_expression     'I > 2\s(I)'
_reflns_Friedel_coverage         0.000
_reflns_Friedel_fraction_max     .
_reflns_Friedel_fraction_full    .

_reflns_special_details          
;
 Reflections were merged by SHELXL according to the crystal
 class for the calculation of statistics and refinement.
 
 _reflns_Friedel_fraction is defined as the number of unique
 Friedel pairs measured divided by the number that would be
 possible theoretically, ignoring centric projections and
 systematic absences.
;

_computing_data_collection       ?
_computing_cell_refinement       ?
_computing_data_reduction        ?
_computing_structure_solution    'SHELXT 2018/2 (Sheldrick, 2018)'
_computing_structure_refinement  'SHELXL-2018/3 (Sheldrick, 2018)'
_computing_molecular_graphics    ?
_computing_publication_material  ?
_refine_special_details          ?
_refine_ls_structure_factor_coef Fsqd
_refine_ls_matrix_type           full
_refine_ls_weighting_scheme      calc
_refine_ls_weighting_details     
'w=1/[\s^2^(Fo^2^)+(0.0452P)^2^+0.9510P] where P=(Fo^2^+2Fc^2^)/3'
_atom_sites_solution_primary     ?
_atom_sites_solution_secondary   ?
_atom_sites_solution_hydrogens   geom
_refine_ls_hydrogen_treatment    constr
_refine_ls_extinction_method     'SHELXL-2018/3 (Sheldrick 2018)'
_refine_ls_extinction_coef       0.00058(11)
_refine_ls_extinction_expression Fc^*^=kFc[1+0.001xFc^2^\l^3^/sin(2\q)]^-1/4^
_refine_ls_number_reflns         7084
_refine_ls_number_parameters     458
_refine_ls_number_restraints     0
_refine_ls_R_factor_all          0.0327
_refine_ls_R_factor_gt           0.0312
_refine_ls_wR_factor_ref         0.0833
_refine_ls_wR_factor_gt          0.0825
_refine_ls_goodness_of_fit_ref   1.044
_refine_ls_restrained_S_all      1.044
_refine_ls_shift/su_max          0.002
_refine_ls_shift/su_mean         0.000

loop_
_atom_site_label
_atom_site_type_symbol
_atom_site_fract_x
_atom_site_fract_y
_atom_site_fract_z
_atom_site_U_iso_or_equiv
_atom_site_adp_type
_atom_site_occupancy
_atom_site_site_symmetry_order
_atom_site_calc_flag
_atom_site_refinement_flags_posn
_atom_site_refinement_flags_adp
_atom_site_refinement_flags_occupancy
_atom_site_disorder_assembly
_atom_site_disorder_group
C21 C 0.28064(13) 0.49245(11) 0.92580(11) 0.0170(3) Uani 1 1 d . . . . .
H21 H 0.259833 0.451808 0.997752 0.020 Uiso 1 1 calc R U . . .
C5 C 1.33433(13) -0.07411(12) 0.43995(11) 0.0193(3) Uani 1 1 d . . . . .
C27 C 0.62300(13) 0.58069(11) 0.60022(11) 0.0184(3) Uani 1 1 d . . . . .
C28 C 0.56904(13) 0.49488(11) 0.66829(11) 0.0181(3) Uani 1 1 d . . . . .
H28 H 0.598844 0.423306 0.646565 0.022 Uiso 1 1 calc R U . . .
C3 C 1.15017(13) 0.00170(11) 0.58939(11) 0.0170(3) Uani 1 1 d . . . . .
S3 S 0.31315(3) 0.62333(3) 0.92956(3) 0.01796(9) Uani 1 1 d . . . . .
F3 F 0.60924(8) 0.30544(7) 0.84243(7) 0.02450(19) Uani 1 1 d . . . . .
C30 C 0.16729(13) 0.50716(11) 0.88932(11) 0.0164(3) Uani 1 1 d . . . . .
C31 C 0.02143(13) 0.46094(11) 0.84831(11) 0.0184(3) Uani 1 1 d . . . . .
C23 C 0.47308(13) 0.51310(11) 0.76657(11) 0.0170(3) Uani 1 1 d . . . . .
C1 C 0.98973(13) 0.03260(11) 0.76586(11) 0.0181(3) Uani 1 1 d . . . . .
H1 H 0.899211 0.075249 0.801690 0.022 Uiso 1 1 calc R U . . .
S1 S 1.14982(3) -0.10844(3) 0.87204(3) 0.01938(9) Uani 1 1 d . . . . .
N1 N 1.08759(11) 0.10419(10) 0.86180(10) 0.0202(2) Uani 1 1 d . . . . .
F1 F 0.85351(9) 0.22077(8) 0.66903(8) 0.0320(2) Uani 1 1 d . . . . .
C22 C 0.40958(13) 0.42843(11) 0.84980(11) 0.0170(3) Uani 1 1 d . . . . .
H22 H 0.390215 0.376032 0.816295 0.020 Uiso 1 1 calc R U . . .
C13 C 1.16806(13) 0.06901(12) 0.92151(11) 0.0194(3) Uani 1 1 d . . . . .
C12 C 1.44581(14) -0.05562(12) 0.33500(12) 0.0218(3) Uani 1 1 d . . . . .
C11 C 1.29589(14) -0.09291(12) 0.99100(12) 0.0225(3) Uani 1 1 d . . . . .
H11 H 1.326165 -0.169946 0.999181 0.027 Uiso 1 1 calc R U . . .
C7 C 1.20341(14) -0.19247(12) 0.57627(12) 0.0209(3) Uani 1 1 d . . . . .
H7 H 1.187357 -0.263415 0.604002 0.025 Uiso 1 1 calc R U . . .
C32 C -0.01491(13) 0.57496(12) 0.82803(11) 0.0191(3) Uani 1 1 d . . . . .
C16 C 1.33241(14) -0.02464(13) 1.03447(12) 0.0231(3) Uani 1 1 d . . . . .
H16 H 1.389354 -0.055175 1.072606 0.028 Uiso 1 1 calc R U . . .
C2 C 1.05161(13) 0.09086(11) 0.65541(11) 0.0180(3) Uani 1 1 d . . . . .
H2 H 1.096895 0.145627 0.659796 0.022 Uiso 1 1 calc R U . . .
S2 S 0.98124(3) -0.10046(3) 0.74276(3) 0.01923(9) Uani 1 1 d . . . . .
N2 N 0.12690(11) 0.42445(10) 0.88303(9) 0.0183(2) Uani 1 1 d . . . . .
F2 F 1.00703(9) 0.20377(7) 0.51287(7) 0.02639(19) Uani 1 1 d . . . . .
C25 C 0.47973(14) 0.70467(11) 0.73403(12) 0.0214(3) Uani 1 1 d . . . . .
H25 H 0.449279 0.776115 0.756105 0.026 Uiso 1 1 calc R U . . .
C4 C 1.25416(13) 0.01544(11) 0.49631(11) 0.0182(3) Uani 1 1 d . . . . .
H4 H 1.271479 0.086264 0.470265 0.022 Uiso 1 1 calc R U . . .
S4 S 0.08579(3) 0.63702(3) 0.85435(3) 0.01914(9) Uani 1 1 d . . . . .
F4 F 0.44071(9) 0.29557(8) 0.98824(8) 0.0314(2) Uani 1 1 d . . . . .
C10 C 1.07170(13) 0.02088(11) 0.83234(11) 0.0176(3) Uani 1 1 d . . . . .
C9 C 1.21271(13) -0.04501(12) 0.93441(11) 0.0190(3) Uani 1 1 d . . . . .
C29 C 0.49982(13) 0.36758(11) 0.90873(12) 0.0202(3) Uani 1 1 d . . . . .
H29 H 0.524875 0.420322 0.937589 0.024 Uiso 1 1 calc R U . . .
C6 C 1.30809(14) -0.17722(12) 0.48284(12) 0.0214(3) Uani 1 1 d . . . . .
H6 H 1.363331 -0.239100 0.447231 0.026 Uiso 1 1 calc R U . . .
C19 C 0.94941(14) 0.14602(12) 0.60607(12) 0.0216(3) Uani 1 1 d . . . . .
H19 H 0.910667 0.090492 0.594344 0.026 Uiso 1 1 calc R U . . .
C18 C 1.39351(16) 0.03795(14) 0.26402(12) 0.0284(3) Uani 1 1 d . . . . .
H18A H 1.320791 0.020862 0.253526 0.043 Uiso 1 1 calc R U . . .
H18B H 1.463846 0.046676 0.195744 0.043 Uiso 1 1 calc R U . . .
H18C H 1.362530 0.105959 0.297544 0.043 Uiso 1 1 calc R U . . .
C17 C 1.50486(16) -0.15836(14) 0.27595(13) 0.0314(4) Uani 1 1 d . . . . .
H17A H 1.546203 -0.217225 0.317016 0.047 Uiso 1 1 calc R U . . .
H17B H 1.570741 -0.142132 0.207107 0.047 Uiso 1 1 calc R U . . .
H17C H 1.435307 -0.181293 0.266043 0.047 Uiso 1 1 calc R U . . .
C36 C -0.04661(14) 0.39288(12) 0.83355(12) 0.0217(3) Uani 1 1 d . . . . .
H36 H -0.023189 0.315761 0.847567 0.026 Uiso 1 1 calc R U . . .
C26 C 0.57473(14) 0.68501(12) 0.63524(12) 0.0215(3) Uani 1 1 d . . . . .
H26 H 0.608195 0.744527 0.589758 0.026 Uiso 1 1 calc R U . . .
C24 C 0.43037(13) 0.61766(11) 0.79967(11) 0.0178(3) Uani 1 1 d . . . . .
C14 C 1.20444(14) 0.13702(12) 0.96728(12) 0.0227(3) Uani 1 1 d . . . . .
H14 H 1.173554 0.214046 0.960233 0.027 Uiso 1 1 calc R U . . .
C15 C 1.28680(14) 0.08920(13) 1.02326(12) 0.0236(3) Uani 1 1 d . . . . .
H15 H 1.312755 0.134278 1.054539 0.028 Uiso 1 1 calc R U . . .
C8 C 1.12356(13) -0.10183(11) 0.62759(11) 0.0178(3) Uani 1 1 d . . . . .
C33 C -0.11939(14) 0.62344(13) 0.79294(12) 0.0236(3) Uani 1 1 d . . . . .
H33 H -0.144184 0.700531 0.779545 0.028 Uiso 1 1 calc R U . . .
C37 C 0.73001(14) 0.55859(12) 0.49199(12) 0.0206(3) Uani 1 1 d . . . . .
C35 C -0.14900(14) 0.44122(13) 0.79794(12) 0.0242(3) Uani 1 1 d . . . . .
H35 H -0.195472 0.396381 0.786515 0.029 Uiso 1 1 calc R U . . .
C34 C -0.18515(14) 0.55471(13) 0.77853(12) 0.0255(3) Uani 1 1 d . . . . .
H34 H -0.256395 0.585453 0.754918 0.031 Uiso 1 1 calc R U . . .
C20 C 1.55462(14) -0.02549(13) 0.35648(12) 0.0250(3) Uani 1 1 d . . . . .
H20A H 1.518871 0.041596 0.391818 0.038 Uiso 1 1 calc R U . . .
H20B H 1.626017 -0.013834 0.289640 0.038 Uiso 1 1 calc R U . . .
H20C H 1.588251 -0.085058 0.401651 0.038 Uiso 1 1 calc R U . . .
C40 C 0.67109(15) 0.52872(14) 0.42145(12) 0.0276(3) Uani 1 1 d . . . . .
H40A H 0.636034 0.463077 0.454167 0.041 Uiso 1 1 calc R U . . .
H40B H 0.739346 0.514625 0.352333 0.041 Uiso 1 1 calc R U . . .
H40C H 0.600324 0.589406 0.412885 0.041 Uiso 1 1 calc R U . . .
C39 C 0.79016(16) 0.65796(13) 0.43718(13) 0.0306(4) Uani 1 1 d . . . . .
H39A H 0.722666 0.718744 0.423325 0.046 Uiso 1 1 calc R U . . .
H39B H 0.861251 0.639178 0.370463 0.046 Uiso 1 1 calc R U . . .
H39C H 0.825054 0.679515 0.482694 0.046 Uiso 1 1 calc R U . . .
C38 C 0.84061(15) 0.46257(13) 0.50502(13) 0.0276(3) Uani 1 1 d . . . . .
H38A H 0.877473 0.480287 0.551188 0.041 Uiso 1 1 calc R U . . .
H38B H 0.909460 0.449465 0.435954 0.041 Uiso 1 1 calc R U . . .
H38C H 0.805347 0.396801 0.536220 0.041 Uiso 1 1 calc R U . . .

loop_
_atom_site_aniso_label
_atom_site_aniso_U_11
_atom_site_aniso_U_22
_atom_site_aniso_U_33
_atom_site_aniso_U_23
_atom_site_aniso_U_13
_atom_site_aniso_U_12
C21 0.0153(6) 0.0188(6) 0.0173(7) 0.0001(5) -0.0068(5) -0.0044(5)
C5 0.0144(6) 0.0266(7) 0.0178(7) -0.0022(5) -0.0067(6) -0.0044(5)
C27 0.0141(6) 0.0230(7) 0.0185(7) 0.0002(5) -0.0076(6) -0.0037(5)
C28 0.0151(6) 0.0194(6) 0.0208(7) -0.0013(5) -0.0088(6) -0.0024(5)
C3 0.0152(6) 0.0201(6) 0.0173(7) -0.0008(5) -0.0090(5) -0.0022(5)
S3 0.01528(16) 0.02042(16) 0.01822(18) -0.00249(12) -0.00561(13) -0.00424(12)
F3 0.0162(4) 0.0239(4) 0.0304(5) -0.0020(3) -0.0091(4) 0.0007(3)
C30 0.0124(6) 0.0190(6) 0.0149(7) 0.0004(5) -0.0032(5) -0.0028(5)
C31 0.0130(6) 0.0241(7) 0.0163(7) -0.0015(5) -0.0041(5) -0.0037(5)
C23 0.0136(6) 0.0197(6) 0.0193(7) 0.0009(5) -0.0086(5) -0.0040(5)
C1 0.0140(6) 0.0200(6) 0.0186(7) -0.0022(5) -0.0052(5) -0.0019(5)
S1 0.01820(16) 0.01955(17) 0.02039(18) 0.00003(13) -0.00879(14) -0.00284(12)
N1 0.0161(5) 0.0243(6) 0.0182(6) -0.0017(5) -0.0053(5) -0.0027(5)
F1 0.0247(5) 0.0319(5) 0.0304(5) -0.0057(4) -0.0102(4) 0.0099(4)
C22 0.0138(6) 0.0182(6) 0.0197(7) -0.0010(5) -0.0074(5) -0.0032(5)
C13 0.0140(6) 0.0255(7) 0.0153(7) -0.0011(5) -0.0026(5) -0.0040(5)
C12 0.0166(6) 0.0303(8) 0.0179(7) -0.0042(6) -0.0037(6) -0.0069(6)
C11 0.0189(7) 0.0262(7) 0.0198(7) 0.0007(6) -0.0069(6) -0.0035(6)
C7 0.0220(7) 0.0202(7) 0.0213(7) 0.0000(5) -0.0093(6) -0.0051(5)
C32 0.0151(6) 0.0257(7) 0.0160(7) -0.0005(5) -0.0048(5) -0.0057(5)
C16 0.0173(7) 0.0343(8) 0.0172(7) 0.0004(6) -0.0060(6) -0.0072(6)
C2 0.0147(6) 0.0197(6) 0.0181(7) -0.0006(5) -0.0055(5) -0.0030(5)
S2 0.01543(16) 0.02249(17) 0.01882(18) 0.00014(13) -0.00480(13) -0.00629(12)
N2 0.0133(5) 0.0224(6) 0.0182(6) -0.0001(5) -0.0054(5) -0.0043(4)
F2 0.0267(4) 0.0267(4) 0.0244(5) 0.0062(4) -0.0126(4) -0.0046(3)
C25 0.0179(6) 0.0182(7) 0.0266(8) -0.0016(6) -0.0074(6) -0.0032(5)
C4 0.0164(6) 0.0217(7) 0.0180(7) 0.0001(5) -0.0081(6) -0.0053(5)
S4 0.01677(16) 0.01897(16) 0.02266(19) 0.00193(13) -0.00998(14) -0.00399(12)
F4 0.0230(4) 0.0318(5) 0.0310(5) 0.0142(4) -0.0096(4) -0.0052(4)
C10 0.0129(6) 0.0204(6) 0.0149(7) -0.0001(5) -0.0021(5) -0.0017(5)
C9 0.0147(6) 0.0247(7) 0.0154(7) -0.0012(5) -0.0033(5) -0.0049(5)
C29 0.0162(6) 0.0208(7) 0.0211(7) 0.0017(5) -0.0065(6) -0.0031(5)
C6 0.0191(7) 0.0234(7) 0.0216(8) -0.0048(6) -0.0082(6) -0.0015(5)
C19 0.0187(7) 0.0228(7) 0.0198(7) -0.0007(6) -0.0070(6) -0.0003(5)
C18 0.0245(8) 0.0414(9) 0.0188(8) 0.0019(6) -0.0074(6) -0.0102(7)
C17 0.0271(8) 0.0383(9) 0.0248(8) -0.0116(7) 0.0009(7) -0.0104(7)
C36 0.0177(6) 0.0254(7) 0.0213(8) -0.0036(6) -0.0043(6) -0.0065(5)
C26 0.0184(7) 0.0202(7) 0.0239(8) 0.0029(6) -0.0068(6) -0.0057(5)
C24 0.0127(6) 0.0217(7) 0.0184(7) -0.0008(5) -0.0059(5) -0.0034(5)
C14 0.0207(7) 0.0249(7) 0.0200(7) -0.0026(6) -0.0040(6) -0.0061(6)
C15 0.0210(7) 0.0330(8) 0.0176(7) -0.0033(6) -0.0044(6) -0.0105(6)
C8 0.0139(6) 0.0230(7) 0.0170(7) 0.0003(5) -0.0066(5) -0.0051(5)
C33 0.0190(7) 0.0275(7) 0.0231(8) 0.0015(6) -0.0096(6) -0.0029(6)
C37 0.0166(6) 0.0237(7) 0.0192(7) -0.0002(5) -0.0045(6) -0.0050(5)
C35 0.0178(7) 0.0357(8) 0.0212(8) -0.0057(6) -0.0056(6) -0.0094(6)
C34 0.0170(7) 0.0384(9) 0.0224(8) -0.0018(6) -0.0099(6) -0.0047(6)
C20 0.0171(7) 0.0358(8) 0.0220(8) -0.0034(6) -0.0051(6) -0.0081(6)
C40 0.0229(7) 0.0400(9) 0.0202(8) -0.0035(6) -0.0071(6) -0.0081(6)
C39 0.0283(8) 0.0310(8) 0.0258(9) -0.0014(6) 0.0005(7) -0.0122(7)
C38 0.0179(7) 0.0335(8) 0.0258(8) -0.0029(6) -0.0055(6) -0.0008(6)

_geom_special_details            
;
 All esds (except the esd in the dihedral angle between two l.s. planes)
 are estimated using the full covariance matrix.  The cell esds are taken
 into account individually in the estimation of esds in distances, angles
 and torsion angles; correlations between esds in cell parameters are only
 used when they are defined by crystal symmetry.  An approximate (isotropic)
 treatment of cell esds is used for estimating esds involving l.s. planes.
;

loop_
_geom_bond_atom_site_label_1
_geom_bond_atom_site_label_2
_geom_bond_distance
_geom_bond_site_symmetry_2
_geom_bond_publ_flag
C21 C30 1.5164(18) . ?
C21 C22 1.5481(19) . ?
C21 S3 1.8256(14) . ?
C5 C6 1.396(2) . ?
C5 C4 1.405(2) . ?
C5 C12 1.5357(19) . ?
C27 C26 1.401(2) . ?
C27 C28 1.4059(19) . ?
C27 C37 1.535(2) . ?
C28 C23 1.385(2) . ?
C3 C4 1.385(2) . ?
C3 C8 1.3936(19) . ?
C3 C2 1.5162(19) . ?
S3 C24 1.7716(14) . ?
F3 C29 1.3678(17) . ?
C30 N2 1.2937(18) . ?
C30 S4 1.7447(13) . ?
C31 N2 1.3961(17) . ?
C31 C36 1.402(2) . ?
C31 C32 1.405(2) . ?
C23 C24 1.3951(19) . ?
C23 C22 1.5186(18) . ?
C1 C10 1.5140(19) . ?
C1 C2 1.5451(19) . ?
C1 S2 1.8278(14) . ?
S1 C9 1.7341(15) . ?
S1 C10 1.7458(14) . ?
N1 C10 1.2934(19) . ?
N1 C13 1.3975(18) . ?
F1 C19 1.3690(17) . ?
C22 C29 1.5170(18) . ?
C13 C14 1.399(2) . ?
C13 C9 1.407(2) . ?
C12 C17 1.536(2) . ?
C12 C18 1.537(2) . ?
C12 C20 1.5390(19) . ?
C11 C16 1.381(2) . ?
C11 C9 1.402(2) . ?
C7 C8 1.384(2) . ?
C7 C6 1.396(2) . ?
C32 C33 1.4025(19) . ?
C32 S4 1.7382(14) . ?
C16 C15 1.404(2) . ?
C2 C19 1.5183(18) . ?
S2 C8 1.7697(14) . ?
F2 C19 1.3670(17) . ?
C25 C24 1.3866(19) . ?
C25 C26 1.390(2) . ?
F4 C29 1.3680(16) . ?
C36 C35 1.386(2) . ?
C14 C15 1.388(2) . ?
C33 C34 1.386(2) . ?
C37 C39 1.532(2) . ?
C37 C40 1.537(2) . ?
C37 C38 1.538(2) . ?
C35 C34 1.398(2) . ?

loop_
_geom_angle_atom_site_label_1
_geom_angle_atom_site_label_2
_geom_angle_atom_site_label_3
_geom_angle
_geom_angle_site_symmetry_1
_geom_angle_site_symmetry_3
_geom_angle_publ_flag
C30 C21 C22 111.43(11) . . ?
C30 C21 S3 111.82(9) . . ?
C22 C21 S3 105.91(9) . . ?
C6 C5 C4 117.70(13) . . ?
C6 C5 C12 122.74(13) . . ?
C4 C5 C12 119.56(13) . . ?
C26 C27 C28 117.38(13) . . ?
C26 C27 C37 122.42(13) . . ?
C28 C27 C37 120.19(12) . . ?
C23 C28 C27 121.02(13) . . ?
C4 C3 C8 119.90(13) . . ?
C4 C3 C2 126.69(12) . . ?
C8 C3 C2 113.31(12) . . ?
C24 S3 C21 90.86(6) . . ?
N2 C30 C21 121.60(12) . . ?
N2 C30 S4 117.33(10) . . ?
C21 C30 S4 121.07(10) . . ?
N2 C31 C36 124.82(13) . . ?
N2 C31 C32 114.87(12) . . ?
C36 C31 C32 120.31(13) . . ?
C28 C23 C24 119.79(13) . . ?
C28 C23 C22 127.00(12) . . ?
C24 C23 C22 113.13(12) . . ?
C10 C1 C2 110.94(11) . . ?
C10 C1 S2 111.59(9) . . ?
C2 C1 S2 105.48(9) . . ?
C9 S1 C10 88.26(7) . . ?
C10 N1 C13 109.94(12) . . ?
C29 C22 C23 109.73(11) . . ?
C29 C22 C21 110.18(11) . . ?
C23 C22 C21 106.25(11) . . ?
N1 C13 C14 125.44(13) . . ?
N1 C13 C9 114.51(13) . . ?
C14 C13 C9 120.05(13) . . ?
C17 C12 C5 111.55(12) . . ?
C17 C12 C18 108.14(13) . . ?
C5 C12 C18 109.84(12) . . ?
C17 C12 C20 108.69(12) . . ?
C5 C12 C20 109.29(12) . . ?
C18 C12 C20 109.28(13) . . ?
C16 C11 C9 117.92(14) . . ?
C8 C7 C6 118.46(13) . . ?
C33 C32 C31 121.25(13) . . ?
C33 C32 S4 129.02(12) . . ?
C31 C32 S4 109.73(10) . . ?
C11 C16 C15 121.12(13) . . ?
C3 C2 C19 109.12(11) . . ?
C3 C2 C1 105.67(11) . . ?
C19 C2 C1 111.37(11) . . ?
C8 S2 C1 90.47(6) . . ?
C30 N2 C31 109.78(12) . . ?
C24 C25 C26 118.51(13) . . ?
C3 C4 C5 120.80(13) . . ?
C32 S4 C30 88.29(7) . . ?
N1 C10 C1 122.47(12) . . ?
N1 C10 S1 117.24(11) . . ?
C1 C10 S1 120.29(10) . . ?
C11 C9 C13 121.35(13) . . ?
C11 C9 S1 128.61(12) . . ?
C13 C9 S1 110.04(10) . . ?
F3 C29 F4 105.79(11) . . ?
F3 C29 C22 109.55(12) . . ?
F4 C29 C22 110.45(11) . . ?
C7 C6 C5 122.21(14) . . ?
F2 C19 F1 106.25(11) . . ?
F2 C19 C2 108.91(11) . . ?
F1 C19 C2 110.07(12) . . ?
C35 C36 C31 118.17(14) . . ?
C25 C26 C27 122.44(13) . . ?
C25 C24 C23 120.81(13) . . ?
C25 C24 S3 126.04(11) . . ?
C23 C24 S3 113.14(10) . . ?
C15 C14 C13 118.38(14) . . ?
C14 C15 C16 121.17(14) . . ?
C7 C8 C3 120.84(13) . . ?
C7 C8 S2 126.37(11) . . ?
C3 C8 S2 112.80(11) . . ?
C34 C33 C32 117.54(14) . . ?
C39 C37 C27 112.04(12) . . ?
C39 C37 C40 108.75(13) . . ?
C27 C37 C40 109.43(11) . . ?
C39 C37 C38 107.99(12) . . ?
C27 C37 C38 109.66(12) . . ?
C40 C37 C38 108.92(13) . . ?
C36 C35 C34 121.22(14) . . ?
C33 C34 C35 121.50(13) . . ?

loop_
_geom_torsion_atom_site_label_1
_geom_torsion_atom_site_label_2
_geom_torsion_atom_site_label_3
_geom_torsion_atom_site_label_4
_geom_torsion
_geom_torsion_site_symmetry_1
_geom_torsion_site_symmetry_2
_geom_torsion_site_symmetry_3
_geom_torsion_site_symmetry_4
_geom_torsion_publ_flag
C26 C27 C28 C23 -0.78(19) . . . . ?
C37 C27 C28 C23 179.52(12) . . . . ?
C30 C21 S3 C24 -92.71(10) . . . . ?
C22 C21 S3 C24 28.85(9) . . . . ?
C22 C21 C30 N2 62.98(17) . . . . ?
S3 C21 C30 N2 -178.71(11) . . . . ?
C22 C21 C30 S4 -117.17(11) . . . . ?
S3 C21 C30 S4 1.15(14) . . . . ?
C27 C28 C23 C24 -1.0(2) . . . . ?
C27 C28 C23 C22 -177.55(12) . . . . ?
C28 C23 C22 C29 79.61(17) . . . . ?
C24 C23 C22 C29 -97.10(14) . . . . ?
C28 C23 C22 C21 -161.28(13) . . . . ?
C24 C23 C22 C21 22.00(15) . . . . ?
C30 C21 C22 C29 -152.28(11) . . . . ?
S3 C21 C22 C29 85.91(11) . . . . ?
C30 C21 C22 C23 88.91(13) . . . . ?
S3 C21 C22 C23 -32.90(12) . . . . ?
C10 N1 C13 C14 -179.10(14) . . . . ?
C10 N1 C13 C9 0.59(17) . . . . ?
C6 C5 C12 C17 10.59(19) . . . . ?
C4 C5 C12 C17 -169.33(13) . . . . ?
C6 C5 C12 C18 130.48(14) . . . . ?
C4 C5 C12 C18 -49.44(17) . . . . ?
C6 C5 C12 C20 -109.64(15) . . . . ?
C4 C5 C12 C20 70.45(16) . . . . ?
N2 C31 C32 C33 -179.84(13) . . . . ?
C36 C31 C32 C33 0.1(2) . . . . ?
N2 C31 C32 S4 -0.41(15) . . . . ?
C36 C31 C32 S4 179.52(11) . . . . ?
C9 C11 C16 C15 0.6(2) . . . . ?
C4 C3 C2 C19 79.58(16) . . . . ?
C8 C3 C2 C19 -96.73(14) . . . . ?
C4 C3 C2 C1 -160.56(13) . . . . ?
C8 C3 C2 C1 23.14(15) . . . . ?
C10 C1 C2 C3 86.03(13) . . . . ?
S2 C1 C2 C3 -34.96(12) . . . . ?
C10 C1 C2 C19 -155.60(12) . . . . ?
S2 C1 C2 C19 83.41(12) . . . . ?
C10 C1 S2 C8 -89.59(10) . . . . ?
C2 C1 S2 C8 30.97(9) . . . . ?
C21 C30 N2 C31 179.55(12) . . . . ?
S4 C30 N2 C31 -0.31(15) . . . . ?
C36 C31 N2 C30 -179.47(14) . . . . ?
C32 C31 N2 C30 0.46(17) . . . . ?
C8 C3 C4 C5 -0.5(2) . . . . ?
C2 C3 C4 C5 -176.61(12) . . . . ?
C6 C5 C4 C3 -2.1(2) . . . . ?
C12 C5 C4 C3 177.83(12) . . . . ?
C33 C32 S4 C30 179.56(15) . . . . ?
C31 C32 S4 C30 0.19(11) . . . . ?
N2 C30 S4 C32 0.07(12) . . . . ?
C21 C30 S4 C32 -179.79(12) . . . . ?
C13 N1 C10 C1 -179.69(12) . . . . ?
C13 N1 C10 S1 0.10(15) . . . . ?
C2 C1 C10 N1 65.18(17) . . . . ?
S2 C1 C10 N1 -177.51(11) . . . . ?
C2 C1 C10 S1 -114.60(11) . . . . ?
S2 C1 C10 S1 2.71(14) . . . . ?
C9 S1 C10 N1 -0.57(12) . . . . ?
C9 S1 C10 C1 179.22(11) . . . . ?
C16 C11 C9 C13 0.3(2) . . . . ?
C16 C11 C9 S1 -179.61(11) . . . . ?
N1 C13 C9 C11 179.04(13) . . . . ?
C14 C13 C9 C11 -1.3(2) . . . . ?
N1 C13 C9 S1 -1.00(15) . . . . ?
C14 C13 C9 S1 178.71(11) . . . . ?
C10 S1 C9 C11 -179.20(14) . . . . ?
C10 S1 C9 C13 0.84(11) . . . . ?
C23 C22 C29 F3 -67.53(14) . . . . ?
C21 C22 C29 F3 175.81(10) . . . . ?
C23 C22 C29 F4 176.34(11) . . . . ?
C21 C22 C29 F4 59.68(15) . . . . ?
C8 C7 C6 C5 0.0(2) . . . . ?
C4 C5 C6 C7 2.4(2) . . . . ?
C12 C5 C6 C7 -177.52(13) . . . . ?
C3 C2 C19 F2 -68.79(14) . . . . ?
C1 C2 C19 F2 174.93(11) . . . . ?
C3 C2 C19 F1 175.09(11) . . . . ?
C1 C2 C19 F1 58.82(15) . . . . ?
N2 C31 C36 C35 -179.58(13) . . . . ?
C32 C31 C36 C35 0.5(2) . . . . ?
C24 C25 C26 C27 -0.6(2) . . . . ?
C28 C27 C26 C25 1.6(2) . . . . ?
C37 C27 C26 C25 -178.69(13) . . . . ?
C26 C25 C24 C23 -1.3(2) . . . . ?
C26 C25 C24 S3 177.96(11) . . . . ?
C28 C23 C24 C25 2.1(2) . . . . ?
C22 C23 C24 C25 179.07(12) . . . . ?
C28 C23 C24 S3 -177.24(10) . . . . ?
C22 C23 C24 S3 -0.26(14) . . . . ?
C21 S3 C24 C25 163.29(13) . . . . ?
C21 S3 C24 C23 -17.41(11) . . . . ?
N1 C13 C14 C15 -179.12(13) . . . . ?
C9 C13 C14 C15 1.2(2) . . . . ?
C13 C14 C15 C16 -0.3(2) . . . . ?
C11 C16 C15 C14 -0.6(2) . . . . ?
C6 C7 C8 C3 -2.7(2) . . . . ?
C6 C7 C8 S2 176.59(11) . . . . ?
C4 C3 C8 C7 3.0(2) . . . . ?
C2 C3 C8 C7 179.57(12) . . . . ?
C4 C3 C8 S2 -176.38(10) . . . . ?
C2 C3 C8 S2 0.20(15) . . . . ?
C1 S2 C8 C7 161.75(13) . . . . ?
C1 S2 C8 C3 -18.92(11) . . . . ?
C31 C32 C33 C34 -0.3(2) . . . . ?
S4 C32 C33 C34 -179.59(12) . . . . ?
C26 C27 C37 C39 8.96(19) . . . . ?
C28 C27 C37 C39 -171.36(13) . . . . ?
C26 C27 C37 C40 -111.73(15) . . . . ?
C28 C27 C37 C40 67.95(16) . . . . ?
C26 C27 C37 C38 128.85(14) . . . . ?
C28 C27 C37 C38 -51.47(17) . . . . ?
C31 C36 C35 C34 -0.9(2) . . . . ?
C32 C33 C34 C35 -0.1(2) . . . . ?
C36 C35 C34 C33 0.7(2) . . . . ?

_refine_diff_density_max         0.378
_refine_diff_density_min         -0.350
_refine_diff_density_rms         0.052

_shelx_res_file                  
;
TITL 20240529wj-1798-45603_auto_a.res in P-1
    t.res
    created by SHELXL-2018/3 at 21:00:19 on 29-May-2024
REM Old TITL 20240529WJ-1798-45603_auto in P-1
REM SHELXT solution in P-1: R1 0.084, Rweak 0.004, Alpha 0.041
REM <I/s> 0.000 for 0 systematic absences, Orientation as input
REM Formula found by SHELXT: C40 N11 F20 S18
CELL 1.54184 11.3756 12.792 13.8892 78.573 66.76 74.049
ZERR 4 0.0001 0.0002 0.0002 0.001 0.001 0.001
LATT 1
SFAC C H F N S
UNIT 80 76 8 4 8
LIST 4
acta
size 0.18 0.16 0.14
conf
omit 2   4  16
L.S. 4
PLAN  2
TEMP -173
BOND
fmap 2
WGHT    0.045200    0.951000
EXTI    0.000578
FVAR       0.43050
C21   1    0.280642    0.492446    0.925804    11.00000    0.01526    0.01881 =
         0.01730    0.00006   -0.00681   -0.00438
AFIX  13
H21   2    0.259833    0.451808    0.997752    11.00000   -1.20000
AFIX   0
C5    1    1.334327   -0.074114    0.439947    11.00000    0.01437    0.02663 =
         0.01776   -0.00221   -0.00672   -0.00444
C27   1    0.623004    0.580688    0.600220    11.00000    0.01410    0.02301 =
         0.01855    0.00024   -0.00758   -0.00373
C28   1    0.569044    0.494884    0.668292    11.00000    0.01506    0.01943 =
         0.02076   -0.00130   -0.00877   -0.00243
AFIX  43
H28   2    0.598844    0.423306    0.646565    11.00000   -1.20000
AFIX   0
C3    1    1.150171    0.001698    0.589391    11.00000    0.01521    0.02006 =
         0.01731   -0.00084   -0.00903   -0.00223
S3    5    0.313148    0.623327    0.929565    11.00000    0.01528    0.02042 =
         0.01822   -0.00249   -0.00561   -0.00424
F3    3    0.609238    0.305441    0.842431    11.00000    0.01620    0.02395 =
         0.03037   -0.00197   -0.00908    0.00074
C30   1    0.167287    0.507161    0.889316    11.00000    0.01235    0.01902 =
         0.01493    0.00041   -0.00319   -0.00281
C31   1    0.021434    0.460936    0.848313    11.00000    0.01301    0.02411 =
         0.01633   -0.00148   -0.00406   -0.00373
C23   1    0.473080    0.513102    0.766572    11.00000    0.01358    0.01966 =
         0.01930    0.00089   -0.00860   -0.00404
C1    1    0.989733    0.032604    0.765862    11.00000    0.01402    0.02000 =
         0.01857   -0.00219   -0.00518   -0.00192
AFIX  13
H1    2    0.899211    0.075249    0.801690    11.00000   -1.20000
AFIX   0
S1    5    1.149821   -0.108440    0.872042    11.00000    0.01820    0.01955 =
         0.02039    0.00003   -0.00879   -0.00284
N1    4    1.087595    0.104191    0.861797    11.00000    0.01606    0.02434 =
         0.01820   -0.00168   -0.00532   -0.00270
F1    3    0.853507    0.220769    0.669026    11.00000    0.02473    0.03188 =
         0.03041   -0.00573   -0.01022    0.00993
C22   1    0.409578    0.428433    0.849799    11.00000    0.01384    0.01821 =
         0.01971   -0.00100   -0.00743   -0.00319
AFIX  13
H22   2    0.390215    0.376032    0.816295    11.00000   -1.20000
AFIX   0
C13   1    1.168061    0.069011    0.921509    11.00000    0.01402    0.02547 =
         0.01532   -0.00110   -0.00256   -0.00398
C12   1    1.445813   -0.055621    0.335000    11.00000    0.01660    0.03026 =
         0.01793   -0.00417   -0.00368   -0.00686
C11   1    1.295886   -0.092915    0.991002    11.00000    0.01894    0.02618 =
         0.01982    0.00070   -0.00685   -0.00346
AFIX  43
H11   2    1.326165   -0.169946    0.999181    11.00000   -1.20000
AFIX   0
C7    1    1.203413   -0.192466    0.576274    11.00000    0.02202    0.02017 =
         0.02130    0.00005   -0.00930   -0.00510
AFIX  43
H7    2    1.187357   -0.263415    0.604002    11.00000   -1.20000
AFIX   0
C32   1   -0.014909    0.574957    0.828035    11.00000    0.01507    0.02567 =
         0.01595   -0.00055   -0.00485   -0.00566
C16   1    1.332408   -0.024638    1.034470    11.00000    0.01730    0.03431 =
         0.01715    0.00044   -0.00604   -0.00717
AFIX  43
H16   2    1.389354   -0.055175    1.072606    11.00000   -1.20000
AFIX   0
C2    1    1.051606    0.090861    0.655408    11.00000    0.01468    0.01971 =
         0.01810   -0.00062   -0.00553   -0.00298
AFIX  13
H2    2    1.096895    0.145627    0.659796    11.00000   -1.20000
AFIX   0
S2    5    0.981237   -0.100457    0.742764    11.00000    0.01543    0.02249 =
         0.01882    0.00014   -0.00480   -0.00629
N2    4    0.126897    0.424454    0.883028    11.00000    0.01329    0.02236 =
         0.01822   -0.00009   -0.00541   -0.00431
F2    3    1.007032    0.203771    0.512865    11.00000    0.02665    0.02666 =
         0.02441    0.00618   -0.01261   -0.00464
C25   1    0.479728    0.704668    0.734032    11.00000    0.01794    0.01825 =
         0.02663   -0.00159   -0.00745   -0.00318
AFIX  43
H25   2    0.449279    0.776115    0.756105    11.00000   -1.20000
AFIX   0
C4    1    1.254157    0.015439    0.496310    11.00000    0.01638    0.02166 =
         0.01803    0.00012   -0.00806   -0.00526
AFIX  43
H4    2    1.271479    0.086264    0.470265    11.00000   -1.20000
AFIX   0
S4    5    0.085795    0.637017    0.854347    11.00000    0.01677    0.01897 =
         0.02266    0.00193   -0.00998   -0.00399
F4    3    0.440709    0.295572    0.988237    11.00000    0.02303    0.03175 =
         0.03098    0.01418   -0.00963   -0.00520
C10   1    1.071704    0.020881    0.832336    11.00000    0.01290    0.02036 =
         0.01487   -0.00008   -0.00211   -0.00168
C9    1    1.212709   -0.045005    0.934410    11.00000    0.01469    0.02466 =
         0.01544   -0.00121   -0.00329   -0.00488
C29   1    0.499819    0.367581    0.908734    11.00000    0.01617    0.02085 =
         0.02108    0.00173   -0.00652   -0.00311
AFIX  13
H29   2    0.524875    0.420322    0.937589    11.00000   -1.20000
AFIX   0
C6    1    1.308086   -0.177222    0.482837    11.00000    0.01907    0.02344 =
         0.02163   -0.00476   -0.00815   -0.00147
AFIX  43
H6    2    1.363331   -0.239100    0.447231    11.00000   -1.20000
AFIX   0
C19   1    0.949411    0.146024    0.606073    11.00000    0.01874    0.02283 =
         0.01979   -0.00070   -0.00703   -0.00026
AFIX  13
H19   2    0.910667    0.090492    0.594344    11.00000   -1.20000
AFIX   0
C18   1    1.393506    0.037946    0.264023    11.00000    0.02446    0.04138 =
         0.01879    0.00192   -0.00744   -0.01019
AFIX 137
H18A  2    1.320791    0.020862    0.253526    11.00000   -1.50000
H18B  2    1.463846    0.046676    0.195744    11.00000   -1.50000
H18C  2    1.362530    0.105959    0.297544    11.00000   -1.50000
AFIX   0
C17   1    1.504857   -0.158362    0.275950    11.00000    0.02710    0.03827 =
         0.02484   -0.01161    0.00085   -0.01040
AFIX 137
H17A  2    1.546203   -0.217225    0.317016    11.00000   -1.50000
H17B  2    1.570741   -0.142132    0.207107    11.00000   -1.50000
H17C  2    1.435307   -0.181293    0.266043    11.00000   -1.50000
AFIX   0
C36   1   -0.046611    0.392882    0.833550    11.00000    0.01767    0.02537 =
         0.02128   -0.00362   -0.00431   -0.00650
AFIX  43
H36   2   -0.023189    0.315761    0.847567    11.00000   -1.20000
AFIX   0
C26   1    0.574735    0.685011    0.635239    11.00000    0.01844    0.02016 =
         0.02386    0.00290   -0.00684   -0.00569
AFIX  43
H26   2    0.608195    0.744527    0.589758    11.00000   -1.20000
AFIX   0
C24   1    0.430368    0.617657    0.799669    11.00000    0.01267    0.02174 =
         0.01844   -0.00078   -0.00587   -0.00344
C14   1    1.204442    0.137021    0.967281    11.00000    0.02067    0.02493 =
         0.02004   -0.00262   -0.00401   -0.00606
AFIX  43
H14   2    1.173554    0.214046    0.960233    11.00000   -1.20000
AFIX   0
C15   1    1.286798    0.089199    1.023262    11.00000    0.02100    0.03296 =
         0.01759   -0.00330   -0.00438   -0.01053
AFIX  43
H15   2    1.312755    0.134278    1.054539    11.00000   -1.20000
AFIX   0
C8    1    1.123557   -0.101827    0.627594    11.00000    0.01385    0.02302 =
         0.01705    0.00030   -0.00664   -0.00506
C33   1   -0.119389    0.623440    0.792943    11.00000    0.01901    0.02751 =
         0.02310    0.00146   -0.00962   -0.00292
AFIX  43
H33   2   -0.144184    0.700531    0.779545    11.00000   -1.20000
AFIX   0
C37   1    0.730013    0.558585    0.491990    11.00000    0.01660    0.02371 =
         0.01918   -0.00022   -0.00451   -0.00496
C35   1   -0.149001    0.441218    0.797939    11.00000    0.01784    0.03568 =
         0.02117   -0.00574   -0.00564   -0.00939
AFIX  43
H35   2   -0.195472    0.396381    0.786515    11.00000   -1.20000
AFIX   0
C34   1   -0.185148    0.554713    0.778527    11.00000    0.01701    0.03840 =
         0.02236   -0.00175   -0.00987   -0.00468
AFIX  43
H34   2   -0.256395    0.585453    0.754918    11.00000   -1.20000
AFIX   0
C20   1    1.554618   -0.025493    0.356477    11.00000    0.01705    0.03583 =
         0.02204   -0.00343   -0.00508   -0.00806
AFIX 137
H20A  2    1.518871    0.041596    0.391818    11.00000   -1.50000
H20B  2    1.626017   -0.013834    0.289640    11.00000   -1.50000
H20C  2    1.588251   -0.085058    0.401651    11.00000   -1.50000
AFIX   0
C40   1    0.671091    0.528717    0.421453    11.00000    0.02293    0.03999 =
         0.02020   -0.00348   -0.00713   -0.00813
AFIX 137
H40A  2    0.636034    0.463077    0.454167    11.00000   -1.50000
H40B  2    0.739346    0.514625    0.352333    11.00000   -1.50000
H40C  2    0.600324    0.589406    0.412885    11.00000   -1.50000
AFIX   0
C39   1    0.790165    0.657957    0.437180    11.00000    0.02832    0.03099 =
         0.02576   -0.00144    0.00047   -0.01215
AFIX 137
H39A  2    0.722666    0.718744    0.423325    11.00000   -1.50000
H39B  2    0.861251    0.639178    0.370463    11.00000   -1.50000
H39C  2    0.825054    0.679515    0.482694    11.00000   -1.50000
AFIX   0
C38   1    0.840608    0.462573    0.505020    11.00000    0.01792    0.03352 =
         0.02583   -0.00287   -0.00550   -0.00083
AFIX 137
H38A  2    0.877473    0.480287    0.551188    11.00000   -1.50000
H38B  2    0.909460    0.449465    0.435954    11.00000   -1.50000
H38C  2    0.805347    0.396801    0.536220    11.00000   -1.50000
REM #####
AFIX   0
HKLF 4


REM  20240529wj-1798-45603_auto_a.res in P-1
REM wR2 = 0.083308, GooF = S = 1.04427, Restrained GooF = 1.04427 for all data
REM R1 = 0.031248 for 6759 Fo > 4sig(Fo) and 0.032717 for all 7084 data
REM 458 parameters refined using 0 restraints

END

WGHT      0.0455      0.9440

REM Highest difference peak  0.378,  deepest hole -0.350,  1-sigma level  0.052
Q1    1   1.1167 -0.0373  0.8413  11.00000  0.05    0.38
Q2    1   1.0840  0.1684  0.8508  11.00000  0.05    0.36
;
_shelx_res_checksum              26369
